# Supplementary material for: GPS-ARM: Computational Analysis of the APC/C Recognition Motif by Predicting D-Boxes and KEN-Boxes
Source: PLoS One. 2012 Mar 29;7(3):e34370. doi: 10.1371/journal.pone.0034370 (PMC3315528; doi:10.1371/journal.pone.0034370)
Supplement: File S1 — Prediction results of D-boxes in proteins which were localized at MiCroKit (Centrosome, Midbody, and Kinetochore). (TXT) [file pone.0034370.s001.txt]

1. Prediction results of D-boxes in proteins which were localized at MiCroKit (Centrosome, Midbody, and Kinetochore).
2. The microkit proteins were taken from the MiCroKit databases. Five organisms including Saccharomyces cerevisiae, Caenorhabditis elegans, Drosophila melanogaster, Mus musculus and Homo sapiens were considered. Redundant data were cleared.
3. The microkit proteins were submitted to GPS-AMD 1.0 for prediction with the high threshold.
4. Data format. In the head line, the Uniprot ID, gene name, MiCroKit localization information was sequentially presented following the ">" remark for each proteins. For the MiCroKit localization information, "C", "M", "K" was abbreviated from "Centrosome", "Midbody", "Kinetochore"; For the sites lines: the 1st column, the position of the predicted box; the 2nd column, the BCP(7, 7) peptide of the predicted KEN-box or D-box; the 3rd column, the score for the predicted box; the 4th column, the cutoff for the prediction; the 5th column, the prediction type for the box, predicted to be KEN-box or D-box. The format could be presented as follows: 
>ID	GeneName	Localization(C: Centrosome; M: Midbody; K: Kinetochore)
Position	Score	Cutoff	Type		Peptide

############################################################################################################
Predicted results:
(1) Results for budding yeast (S. cerevisiae)
Position	Peptide	Score	Cutoff	Type
>P38080	AKL1	M
920-923	RRGKTAE RRP LHNERGHK	5.959	5.603	D-box
>P40851	AXL1	M
1072-1075	ISIYSAQ RSK LSIMITSP	5.622	5.603	D-box
>P38928	AXL2	M
610-613	ISSVDEK RDS LSGMNTYN	7.514	5.603	D-box
>P11709	BIK1	CK
223-226	KRLLDDQ RMV LEEVQPTF	5.824	5.603	D-box
334-337	KTKWAKE REQ LKMHNDSL	6.176	5.603	D-box
>P41832	BNI1	M
738-741	LEEIQAE RDS LSEKLSKA	5.959	5.603	D-box
934-937	VNKLNDL RRA LTEIQMES	6.014	5.603	D-box
>P40450	BNR1	M
1284-1287	MERVYEQ RKS LLDMRTSS	6.446	5.603	D-box
>P33322	CBF5	K
349-352	ERDLYPR RWG LGPVAQKK	6.284	5.603	D-box
>P26309	CDC20	K
60-63	LNIRNSK RPS LQASANSI	7.689	5.603	D-box
415-418	TVMIWDT RTS LPQFSKKT	6.081	5.603	D-box
>P16522	CDC23	K
171-174	INQSGHQ RAN LKMVSNEH	8.649	5.603	D-box
>P06704	CDC31	C
92-95	MGEKILK RDP LDEIKRAF	7.122	5.603	D-box
>P19073	CDC42	M
131-134	VIIEKLQ RQR LRPITSEQ	5.878	5.603	D-box
>P32562	CDC5	CMK
61-64	QPAQKKK REK LSALCKTP	6.284	5.603	D-box
>P24869	CLB2	CM
25-28	RFLRNVQ RLA LNNVTNTT	9.541	5.603	D-box
>P24871	CLB4	C
51-54	RLEKRQR RVA LGDVTSQK	9.784	5.603	D-box
>P30283	CLB5	C
56-59	QVQDSKP RRA LTDVPVNN	8.392	5.603	D-box
>P38907	CHL4	K
222-225	VDKDIYA RLV LQSISRTI	6.473	5.603	D-box
280-283	YASANFE RSP LHDYKKHQ	6.203	5.603	D-box
>P29465	CHS3	M
669-672	SEDEEGL RTT LDSLSTTD	6.378	5.603	D-box
>Q08054	CSI2	M
215-218	VLKNNSS RMS LYTLGSTS	6.824	5.603	D-box
>Q12748	CTF3	K
333-336	LPRKVMS RDS LKHLYSSI	6.757	5.603	D-box
>P25618	CWH43	M
950-953	YHVFDEP RYY L*******	6.203	5.603	D-box
>Q05080	CYK2	M
172-175	KRVEHNK REL LKWESNSQ	5.676	5.603	D-box
>Q07533	CYK3	M
240-243	DGFIPEK RYS LEEDSISS	5.716	5.603	D-box
>P53847	DSL1	K
193-196	ADSQEQV RAK LNTIMKEY	6.176	5.603	D-box
>P53168	DUO1	CK
24-27	PQIFNEM RSN LNNTTNKF	6.365	5.603	D-box
>P36022	DYN1	C
161-164	VETIDKT RRK LDDISKQF	8.338	5.603	D-box
1129-1132	DNDFSSL RQS LSYVEQEL	5.757	5.603	D-box
3545-3548	NAEMQRK RED LIKLNTEY	5.797	5.603	D-box
4042-4045	QQSEEEE RAR LTAILSNT	5.797	5.603	D-box
>P32599	SAC6	M
57-60	DATYDEA RET LKHVGVDA	5.811	5.603	D-box
>Q03898	FIN1	C
7-10	*MSNKSN RRS LRDIGNTI	9.014	5.603	D-box
>P40020	FIR1	M
460-463	NQSFESR RQM LIDLQKSP	6.27	5.603	D-box
527-530	TSIEIPK RSP LRFTSSPK	6.284	5.603	D-box
>Q12263	GIN4	M
404-407	TPQRRRN RES LISVTSSR	7.649	5.603	D-box
>P34244	HSL1	M
593-596	TSISSRS RRS LRLSNSRL	6.432	5.603	D-box
602-605	SLRLSNS RLS LSASTSRE	6.541	5.603	D-box
828-831	LEEQKPK RAA LSDITNSF	10.351	5.603	D-box
>P38991	IPL1	K
3-6	*****MQ RNS LVNIKLNA	6.338	5.603	D-box
343-346	LKYDPKD RMR LGDVKMHP	8.351	5.603	D-box
>Q12280	IQG1	M
1492-1495	IVSFFYK RNA L*******	7.797	5.603	D-box
>P11927	KAR1	C
339-342	ILKFQAQ RDP LQILQSEI	7.338	5.603	D-box
>P17119	KAR3	CK
394-397	IRVYCRI RPA LKNLENSD	7.568	5.603	D-box
>P25389	KCC4	M
490-493	SYMPNTK RSS LTSKSLSN	7.541	5.603	D-box
612-615	IDTLLTN RYQ LSSYTRPI	5.838	5.603	D-box
>Q01919	KIN4	C
301-304	LVPNPRR RIN LQTIKRHV	8.122	5.603	D-box
769-772	STLREEN RSE LSNEGNNV	6.162	5.603	D-box
>P53086	KIP3	K
105-108	LIFDPAD RNP LNKVSDQV	8.581	5.603	D-box
>P24583	PKC1	M
668-671	TLDPTSN RRS LGLTDLSI	5.986	5.603	D-box
>P40065	MAM1	K
248-251	DDFHLDA RKV LNDLSATS	6.432	5.603	D-box
>P35201	MIF2	K
152-155	YKRKYST RYS LDTSESPS	5.986	5.603	D-box
>P43563	MOB2	M
42-45	SPHSSNS RLS LRNKHHSP	6.689	5.603	D-box
>Q12411	SPO21	C
357-360	LKKYKYT RET LDRVNREQ	6.797	5.603	D-box
>P54199	MPS1	CK
356-359	KDSDSEK REV LRNISINA	7.419	5.603	D-box
>Q08229	NBA1	M
186-189	TSKKVEG RGS LKLLSSPL	6.554	5.603	D-box
>P52919	NBP1	C
33-36	SLDEVRK RSA LRSRRKQM	6.622	5.603	D-box
>P32500	NDC1	C
455-458	TTFMTAM RLM LKKLKNSI	7.676	5.603	D-box
>P40460	TID3	K
639-642	KVDLNRK RYK LHQQVIHV	5.608	5.603	D-box
>P33420	NIP100	C
319-322	EQLEQEL RLQ LSNLQSAL	5.743	5.603	D-box
>P53939	NIS1	M
310-313	VLYHPKR RGK LNTKSHAR	6.743	5.603	D-box
>P33895	NUF2	CK
241-244	IVELESN RDK LIKISNTD	7.284	5.603	D-box
>Q12451	OSH2	M
241-244	TVKDGKG RSP LDLVKNIK	6.176	5.603	D-box
685-688	LASIDKE RRG LKKILHKK	5.919	5.603	D-box
>Q05518	YDR348C	M
395-398	RNKSLSQ RLG LGGSGDSN	5.811	5.603	D-box
>Q08760	RAX1	M
250-253	CFPKFLS RVA LHNIHDEI	6.365	5.603	D-box
>Q12465	RAX2	M
356-359	EFCPLYS RAT LLSASQNV	5.73	5.603	D-box
>P43556	RGD2	M
80-83	VTVSRAL RGI LQEMSQEG	5.811	5.603	D-box
>P06780	RHO1	M
181-184	EVFEAAT RAS LMGKSKTN	5.811	5.603	D-box
>Q12334	SCM3	K
10-13	TNKKISK RRS LKNLHGAL	6.649	5.603	D-box
95-98	TDDEVME RHK LADENMRK	5.878	5.603	D-box
>P40316	PDS1	C
85-88	THAQQQG RLP LAAKDNNR	7.149	5.603	D-box
>Q08490	SGO1	CK
134-137	NLPSSSL RTM LKRTSSRS	5.716	5.603	D-box
419-422	NRETSHK RKS LSQDSIPD	6.189	5.603	D-box
>Q07657	SHS1	M
453-456	NSPDLPE RTK LRNISETV	7.486	5.603	D-box
>Q12267	SMC4	K
530-533	TQLLEKE RSI LDDIKLSL	6.284	5.603	D-box
660-663	RQRAMEA RSS LSKAQNKS	7.473	5.603	D-box
>P53148	SPC105	CK
341-344	HAFSSNK RRK LDTVSDYA	7.189	5.603	D-box
>P23201	SPA2	M
45-48	STRAQKA RAK LLKLSSSQ	6.365	5.603	D-box
95-98	HMKRNQA RQK LANLSQTR	7.622	5.603	D-box
>P23624	SPO13	K
6-9	**MAPRK RFR LLELGSPT	5.784	5.603	D-box
>P36126	SPO14	C
1117-1120	GSANINE RSQ LGNRDSEV	5.757	5.603	D-box
1433-1436	LKKIKDM RRH LSSSTEST	5.986	5.603	D-box
>P32597	STH1	K
1263-1266	EKLVEEM REQ LDEVDSHP	7.595	5.603	D-box
>P46675	STU2	CK
682-685	EMIWTKE RQS LLEKMNNT	6.459	5.603	D-box
>P50078	TOS2	M
23-26	EAIPDKS RVS LTFLQKRT	6.162	5.603	D-box
>P40414	TPM2	M
26-29	QEKYEEL REQ LKELEQSN	5.77	5.603	D-box
>P34225	YEL1	M
415-418	LIEHTSR RTS LSYLNKDS	8.284	5.603	D-box
>Q08457	YOR060C	C
224-227	DAAEFTH RDE LKRISMGS	6.243	5.603	D-box
>P48559	YPT11	M
6-9	**MSQRK RYS LNVVTSPS	8.243	5.603	D-box
>P50111	ZDS1	M
534-537	EENVDSQ RME LDNSKKHY	6.608	5.603	D-box
>P31111	ZIP1	K
510-513	IKHLESE RST LSSQKNQI	8.068	5.603	D-box

(2) Results for nematode (C. elegans)
Position	Peptide	Score	Cutoff	Type
>O01427	air-2	KM
268-271	LVVDPKA RCT LEQVKEHY	8.176	5.603	D-box
>P81299	cdc-14	M
631-634	PPPTTSS RAP LSPHNYST	6.743	5.603	D-box
>Q19020	dhc-1	CK
1327-1330	SVQPRKI RQS LDELMNQL	6.986	5.603	D-box
>Q23529	zyg-12	C
342-345	LRRSDKE RQR LQTVLDAA	5.919	5.603	D-box
>O45406	kbp-3	K
123-126	NEPNDGN RKK LSNLSNIL	6.959	5.603	D-box
>P34278	knl-1	K
690-693	QSISKRR RSL LNSARESP	6.068	5.603	D-box
>P45970	lin-5	CK
300-303	LQQLNES RMT LRSEQRSL	6.243	5.603	D-box
384-387	LTGVEKI RAS LKSENESL	6.432	5.603	D-box
>Q17635	ndc-80	K
49-52	RPSLSQP RVS LFNTKNSS	6.878	5.603	D-box
>P34331	plk-1	K
338-341	SQRPLNG RAG LSALPQHI	6.135	5.603	D-box
444-447	VLFNDNS RIM LDQAGNEL	6.676	5.603	D-box
>Q9N2L7	plk-2	K
333-336	RGPHQAG RSG LSAIPAHL	5.973	5.603	D-box
436-439	VLFNDNS RIM LDTAGTQL	5.865	5.603	D-box
>P34402	sas-4	C
594-597	FGKCTIY RDS LGETSKVT	5.838	5.603	D-box
>O62479	sas-6	C
309-312	QKEIGKL RAE LGTAQRNL	5.797	5.603	D-box
>Q20060	smc-4	K
586-589	NQDLAKT RDR LETLRQQN	6.176	5.603	D-box
>Q9GT24	zyg-1	C
237-240	MDTDAKK RIP LTQIVLSE	7.378	5.603	D-box
303-306	SQPAHSG RAP LSNRPIHD	6.311	5.603	D-box
>O61442	zyg-9	CK
1406-1409	RDQMANI RHT LDRVKNH*	7.676	5.603	D-box
>Q21370	hpl-1	K
169-172	VIKFYET RLV LQGVSPTI	6	5.603	D-box
>Q21271	air-1	C
284-287	IKKEPQE RLP LVDIMAHP	7.892	5.603	D-box
>Q9GSQ0	icp-1	K
614-617	STLNTSS RTI LQDISE**	7.946	5.603	D-box
>Q23542	dnc-1	CK
982-985	RALIKSL RDS LEKVNSTL	8.027	5.603	D-box
>Q9N583	hcp-6	K
1439-1442	NPDADVP RTP LNALRSTT	7.054	5.603	D-box
>O44548	knl-2	C
118-121	SCMSANQ RSA LRPIQQAP	7.486	5.603	D-box
>Q9XUS9	cyk-4	M
645-648	DNFALCD RSI LGPVTTSP	5.77	5.603	D-box
>Q23081	lfi-1	K
1491-1494	DTKLTKL RNE LQDTNDKL	5.797	5.603	D-box
2393-2396	YDTLAPN RDD L*******	6.014	5.603	D-box
>O01789	him-1	K
283-286	AAVHQEH RKA LREVQKMT	7.878	5.603	D-box
>Q20849	rod-1	K
1416-1419	LQQAIDL RQP LSPLRLHD	6.392	5.603	D-box
>Q21776	bub-1	K
279-282	NANLNPR RRH LSPVSEKT	7.595	5.603	D-box
312-315	VATKDAH RPA LRSKIENP	6.176	5.603	D-box
>Q22257	hcp-2	K
249-252	ELLGEKH RQT LVEIKEAR	6.5	5.603	D-box
>Q9U2C1	smc-3	K
860-863	DISDNER RHK LENANAQL	6.446	5.603	D-box
>O45935	klp-19	K
564-567	AKLAEER RQK LKDLERQH	6.662	5.603	D-box
1077-1080	PIKRKSR RTD LGPL****	7.081	5.603	D-box
>Q19325	scc-1	K
72-75	RIYSKKT RYL LADTNEAY	6.324	5.603	D-box

(3) Results for fruit fly (D. melanogaster)
Position	Peptide	Score	Cutoff	Type
>Q9VC45	asp	C
467-470	EILAQSS RFN LHEVGRKS	6.703	5.603	D-box
1343-1346	TLVVQKR RRA LLQMRKER	6.486	5.603	D-box
1520-1523	LCKAGYR RIR LSSLSIQR	6.5	5.603	D-box
>Q9VKN7	ial	C
293-296	LRKESKG RIT LVDVMTHY	6.851	5.603	D-box
>Q9VLD6	borr	KM
208-211	AKAFSAD RTP LKQKQMRS	6.027	5.603	D-box
>P14785	CycA	K
160-163	QSPMSVD RSI LGVIQSSD	5.986	5.603	D-box
>P20439	CycB	C
37-40	SMEATTK RAA LGDLQNRG	9.486	5.603	D-box
>Q9VJE5	CLIP-190	CK
323-326	RLSRTGS RES LTSIGTMN	6.865	5.603	D-box
>P54623	cnn	C
856-859	DRKVSLA RIG LDETSNSL	6.608	5.603	D-box
1214-1217	VEVSNAQ RAM LKTVEMKT	6.878	5.603	D-box
>Q9VJD3	fws	M
481-484	FYYKDSV RRM LSDLHVHF	6.784	5.603	D-box
>P13496	Gl	CK
108-111	KARLSSS RTS LSSSRQSL	8.041	5.603	D-box
142-145	SSSSIGP RKS LAPQNSKD	6.568	5.603	D-box
>Q9VIF5	del	C
165-168	KAQISKR RDK LSSTKKRP	7.176	5.603	D-box
>P37276	Dhc64C	C
563-566	TRITAHL RDQ LGTAKNAN	6.176	5.603	D-box
753-756	NIKNLGF RVP LTIVNKAH	6.122	5.603	D-box
4439-4442	KKQTNHH RSM LSELVRGI	5.878	5.603	D-box
>Q9XYP8	l(1)dd4	C
501-504	EQGMMKE RDE LMKVMESS	6.351	5.603	D-box
>P46863	Klp61F	K
580-583	NSSYVSQ RLA LNSSKSIE	6.216	5.603	D-box
>Q7K3L1	mars	CK
168-171	PMFQPPK RCS LYMIANPT	6.595	5.603	D-box
>Q24564	Mer	M
564-567	QITNEME RNH LDYLRNSK	6.176	5.603	D-box
>P52304	polo	CKM
309-312	TIEDSMH RKP LMEMNGIR	6.486	5.603	D-box
>Q9VAC8	sas-6	C
360-363	KKILHTK RQA LEMASEEI	7.284	5.603	D-box
>Q8I0P1	spas	C
319-322	EQDLQMQ RLS LKEKQKEE	6.676	5.603	D-box
>Q9V877	sub	C
301-304	DKLGEVP RKN LKIVGNKG	5.743	5.603	D-box
>Q9W4X9	mit(1)15	K
495-498	NEVPKVH RKL LESIPQQA	5.851	5.603	D-box
>Q7JZC9	Nnf1a	K
153-156	MAKSNAN RER LQHVHDKR	5.878	5.603	D-box
>Q9VEH1	ald	CK
177-180	AAPSATE RRP LQETETPL	7.041	5.603	D-box
>Q9NHN2	fbl	M
48-51	NSWRASW RSA LGSKSKSI	7.878	5.603	D-box
>Q9VNE4	asl	C
475-478	LNSIVAE RDA LREKRQQI	6.338	5.603	D-box
577-580	LKELQDQ RQN LATVQRNL	7.27	5.603	D-box
>Q9VRF2	unc	C
506-509	LASLAVI RQS LEKVQKKS	5.743	5.603	D-box
1383-1386	YSQAFWK RIN L*******	5.77	5.603	D-box
>Q9W3D1	Caf1-180	K
191-194	VNKRSKR RKS LKKSEEPL	5.797	5.603	D-box
>Q9XZ29	Klp3A	M
506-509	ESQGHES RQR LSSRSHTE	6.541	5.603	D-box
892-895	ASSLNEQ RTT LDELRAQL	6.378	5.603	D-box
>Q9V3A7	glu	K
208-211	YYQINDK RAQ LKDVAKLL	6.095	5.603	D-box
>Q9VV79	spd-2	C
480-483	HLQQSIS RKP LSPLADHP	7.662	5.603	D-box
1125-1128	PRQDLLE REP LIVVSMEN	5.703	5.603	D-box
>Q8IR55	mud	C
1194-1197	KVELEKE RKE LAHVNSAI	7.595	5.603	D-box
1236-1239	KVELEKE RKE LAQVKSVI	6.392	5.603	D-box
1278-1281	KVELDKE RKE LAQVNSAF	8.176	5.603	D-box
1320-1323	KVELDKE RKE LAQVNSAF	8.176	5.603	D-box
1362-1365	KVELDKE RKE LAQVKSVI	6.392	5.603	D-box
1404-1407	KVELDKE RKE LAKVKSVI	5.986	5.603	D-box
1446-1449	KMELDKE RKE LAQVKSAI	7.027	5.603	D-box
1488-1491	KVELEKE RKE LAKVNSAF	7.757	5.603	D-box
>Q9NCG0	cmet	K
709-712	RLEIVSV RDK LESVESAF	5.905	5.603	D-box
>Q8IPN1	tacc	C
17-20	LGMGFGG RGV LREINKND	6.986	5.603	D-box
224-227	HPNQEQN RVE LDQLAKHS	7	5.603	D-box
>P91945	Klp67A	CK
789-792	AGTSTLA RKP LGSASKEP	7.351	5.603	D-box
>Q6UBD8	cp309	C
379-382	LEIKQME RVP LTEFSKDV	7.311	5.603	D-box
1004-1007	LEQVICE RDG LRELSKSF	6.486	5.603	D-box
1260-1263	GQELQAL RDQ LSQLNSLN	6.297	5.603	D-box
1963-1966	PPEIHQL RVK LSDLQTEK	6.568	5.603	D-box
>Q7YZB2	slik	M
1089-1092	RRLSEKH RDH LATINRNF	9.284	5.603	D-box
1333-1336	DHFTGST RSS LSSYSEG*	6.986	5.603	D-box
>Q9VN89	katanin-60	C
114-117	TKFAHKL RHQ LSEESTTS	5.784	5.603	D-box
>O96695	rod	K
708-711	PIFQEKG RQP LDVIKQYI	5.703	5.603	D-box
>P91667	Apc	C
338-341	AIADDSD RHP LAAISSLM	7.446	5.603	D-box
394-397	QCCNSLR RYA LMALTNLT	5.716	5.603	D-box
1875-1878	FPANLVA RRA LGHLAGSA	6.23	5.603	D-box
2281-2284	SKAGSPK RIP LAPARRMT	5.824	5.603	D-box
>O46112	toc	C
1815-1818	ERLKLSN RVA LLEAQNEM	6.5	5.603	D-box
1903-1906	NSLSSHS RCS LGRSGLEI	5.622	5.603	D-box
1972-1975	ERCPIQR RQT LTSNGHSN	6.068	5.603	D-box
>O61495	nuf	C
275-278	AEEQKRH REI LARVEREA	6.216	5.603	D-box
>Q9NCF9	cana	K
362-365	ELEGRIK RDM LKIVSSAS	6.176	5.603	D-box
>Q9VLD7	aust	KM
180-183	HKINTVK REV LMQLDENT	6.122	5.603	D-box
>Q64702	Plk4	C
253-256	LRRNPAD RLS LSSVLDHP	8.027	5.603	D-box
408-411	VEMLSKP RRS LDENQHSS	6.108	5.603	D-box
>Q9NL57	chb	CK
605-608	YTLYSRQ RKP LGPNNSNQ	8.405	5.603	D-box
>O76755	BubR1	K
204-207	NQELNER RLA LQSLHGRR	6.162	5.603	D-box
>Q27393	aur	KM
404-407	LVLNPQH RLP LDQVMVHP	8.973	5.603	D-box
>Q95R61	Incenp	KM
117-120	LHNLAEE RKK LREQKHQQ	5.73	5.603	D-box
165-168	KRIEERK RQE LEELQRKM	6.486	5.603	D-box
>Q24240	scra	M
387-390	CELSLKE RMK LFETGNNK	6.514	5.603	D-box
701-704	GDEQNAS RLS LGSKGTTA	7.284	5.603	D-box
>B4PPG0	Dyakmitch	K
101-104	MKDQIKQ RKM LARQRKNE	5.986	5.603	D-box
>Q9N9Z9	tum	M
131-134	TLPSSRK RKS LNAVREDE	7.851	5.603	D-box

(4) Results for mouse (M. musculus)
Position	Peptide	Score	Cutoff	Type
>Q70FJ1	Akap9	C
541-544	ENRLSEA RKS LSTVEDLK	5.946	5.603	D-box
1682-1685	DRNLSNE RYA LKKANNRL	8.608	5.603	D-box
3406-3409	NHDLEMI RQT LQHVASKL	5.811	5.603	D-box
>Q8R4H2	Arhgef12	C
11-14	TQSTITD RFP LKKPIRHG	5.743	5.603	D-box
1247-1250	HLPVSEE RWA LDALRNLG	6.324	5.603	D-box
>O70126	Aurkb	K
320-323	LKHNPWQ RLP LAEVAAHP	7.946	5.603	D-box
>O88445	Aurkc	KM
254-257	LRYHPSE RLS LAQVLKHP	8.608	5.603	D-box
>Q9Z1S0	Bub1b	K
217-220	LEPSEPQ RSS LAELKSRG	7.284	5.603	D-box
249-252	LKAPGQS RGF LNAVPQPV	5.851	5.603	D-box
548-551	PQVLNAQ RRP LSVLKTTE	7.865	5.603	D-box
>P23198	Cbx3	K
91-94	KEKDGTK RKS LSDSESDD	6.973	5.603	D-box
>Q7TSG1	Cep120	C
553-556	DLLLGVA RIQ LSNILSSE	5.892	5.603	D-box
773-776	VYQVELE RLK LKQLEEDK	5.905	5.603	D-box
>P49452	Cenpc1	K
579-582	DDTSRSQ RKP LKIIEADP	6.851	5.603	D-box
>Q6RT24	Cenpe	K
356-359	RREIADL RKQ LEEVNTKT	6.446	5.603	D-box
1197-1200	VKSITKE RND LKELQESF	7.23	5.603	D-box
>Q569L8	Cenpj	C
1132-1135	KGQAALP REP LQQVNFPD	7.419	5.603	D-box
>O35648	Cetn3	C
19-22	DKTKRKK RRE LSEEQKQE	5.932	5.603	D-box
>Q6P5D4	Cep135	C
589-592	TAEKEAL REK LKNIQERN	5.973	5.603	D-box
>O08788	Dctn1	C
1264-1267	AGLGQRH RLV LTQEQLHQ	6.054	5.603	D-box
>Q9Z207	Diaph3	CM
66-69	IPGSKKE RPP LPHLKTVS	6.311	5.603	D-box
1068-1071	TPKLKDI RQS LSPMSQRP	6.311	5.603	D-box
1077-1080	SLSPMSQ RPV LKVCNHEN	5.716	5.603	D-box
>P23116	Eif3a	C
202-205	RKLCDNL RMH LSQIQRHH	7.743	5.603	D-box
321-324	EMQRMST RVL LATLSIPI	6.203	5.603	D-box
637-640	QIKKKTV RER LEQIKKTE	5.824	5.603	D-box
1324-1327	SWRAEKD RES LRRTKNET	7.23	5.603	D-box
>Q9ET47	Espn	C
32-35	GLLGPSL RDS LDALPVHH	6.176	5.603	D-box
829-832	QKRKEEE RQK LEEIQRAK	6.311	5.603	D-box
>P16879	Fes	C
109-112	LSVLIRE RQH LRKTYNEQ	5.919	5.603	D-box
>Q921G8	Tubgcp2	C
138-141	TQELEEL RKQ LGSVSTGS	6.878	5.603	D-box
158-161	QQSLELT RKM LRDKQNKK	5.797	5.603	D-box
>P58854	Tubgcp3	C
792-795	NAQDVMY RAA LEELQRRL	5.946	5.603	D-box
>Q8BKN5	Tubgcp5	C
188-191	DSGIQVD RTP LEEQDHNR	5.662	5.603	D-box
>Q7TMK6	Hook2	C
411-414	KERLLTE RDS LREANEEL	7.811	5.603	D-box
700-703	RMATNAR RGP LGRQALSL	6.122	5.603	D-box
>O35594	Ift81	C
673-676	IQEGGED RLV L*******	6.662	5.603	D-box
>Q9WU62	Incenp	K
514-517	CSFVEKE RQR LESLRRKE	6.378	5.603	D-box
539-542	QKVEEDK RRR LEEVKLKR	5.635	5.603	D-box
>Q9JKF1	Iqgap1	M
622-625	KDTQEAQ RFA LGISAINE	5.608	5.603	D-box
1222-1225	GQLTTDQ RRN LGSIAKML	6.432	5.603	D-box
>Q7TSJ6	Lats2	C
16-19	TTYSGNS RQR LQEIREGL	6.027	5.603	D-box
100-103	SAAAEVN RQM LQELVNAG	5.662	5.603	D-box
675-678	VAHVKAE RDI LAEADNEW	6.216	5.603	D-box
>P97310	Mcm2	C
732-735	IYAKERV RPK LNQMDQDK	6.203	5.603	D-box
>P49717	Mcm4	C
114-117	RGTPVRQ RPD LGSARKGL	6.108	5.603	D-box
583-586	DKMNEST RSV LHEVMEQQ	6.608	5.603	D-box
765-768	EEAKRLH REA LKQSATDP	6.014	5.603	D-box
>P31938	Map2k1	CM
349-352	LIKNPAE RAD LKQLMVHA	6.622	5.603	D-box
>Q63932	Map2k2	CM
358-361	LIKNPAE RAD LKLLMNHA	7.243	5.603	D-box
>P48964	Cdc25a	C
262-265	SPCGSST RAV LKRADRSH	6.027	5.603	D-box
>Q99104	Myo5a	M
609-612	TSATSSG RTP LTRVPVKP	6.257	5.603	D-box
1226-1229	KNELNEL RKA LSEKSAPE	5.892	5.603	D-box
>Q91ZR4	Nek8	C
246-249	LSLEPAQ RPP LSHIMAQP	7.919	5.603	D-box
>Q6ZQ12	Nlp	C
1088-1091	ADSRESY RAE LQRLSEEN	5.689	5.603	D-box
>Q61043	Nin	C
472-475	EENYIRD RLA LSLKENNR	6.946	5.603	D-box
837-840	QSLEVRH RQE LRDLLDQH	5.703	5.603	D-box
991-994	AALESAH RAS LERADQEK	6.23	5.603	D-box
>Q9Z1N2	Orc1l	C
421-424	FISSLPT RNS LGQSRTRQ	5.608	5.603	D-box
>Q9JK30	Orc3l	C
603-606	EHLNAAP RIA LHTALNNP	7.135	5.603	D-box
>Q9WUV0	Orc5l	C
70-73	CVECFTS RLL LEQILNKL	6.162	5.603	D-box
>O88554	Parp2	K
240-243	EMKYDTK RAP LGKLTVAQ	7.486	5.603	D-box
>Q9R0L6	Pcm1	C
851-854	LMAEHQR RQG LAETSSPV	7.068	5.603	D-box
>P48725	Pcnt	C
124-127	SLELEAL RLS LNNMHTAQ	5.905	5.603	D-box
>Q07832	Plk1	M
337-340	SSLDPSS RKP LKVLNKGV	8.095	5.603	D-box
>Q64702	Plk4	C
253-256	LRRNPAD RLS LSSVLDHP	8.027	5.603	D-box
408-411	VEMLSKP RRS LDENQHSS	6.108	5.603	D-box
>Q61550	Rad21	K
11-14	AHFVLSK RGP LAKIWLAA	6.108	5.603	D-box
>Q80UF4	Sdccag8	C
327-330	MSVLVSV RSS LAEAQKRE	5.851	5.603	D-box
706-709	SEEVARL RAQ LPSMPQSD	5.703	5.603	D-box
>Q7TSY8	Sgol2	K
94-97	NFENTFL RLK LNTLNKKL	5.743	5.603	D-box
1111-1114	QKSTPGS RTS LVLVDTSS	5.757	5.603	D-box
>O54864	Suv39h1	K
139-142	EQELNAK RSH LGRITVEN	6.689	5.603	D-box
>Q9CUU3	Sycp2	K
501-504	TSTPRRS REP LQAINSVE	8.338	5.603	D-box
>P35761	Ttk	C
295-298	AVTQLTT RLA LSSVPLPY	7.595	5.603	D-box
>Q80U87	Usp8	C
595-598	LNAGKAQ REP LTRARSEE	6.824	5.603	D-box
>Q5SUE1	Cetn4	C
6-9	**MASSQ RIT LDQWKKKA	5.649	5.603	D-box
>A2AL36	Cntrl	C
753-756	EKERESL RDA LGKAQSSE	7.419	5.603	D-box
1582-1585	ETLLQAK RAE LETLKSQV	6.257	5.603	D-box
1838-1841	ELSVRKL RQE LEQLSQDK	5.865	5.603	D-box
>Q80Y35	Numa1	C
597-600	LRERDTA RQQ LETVEKEK	5.892	5.603	D-box
1064-1067	RGQEAAQ RTE LKELQQTL	6.878	5.603	D-box
1944-1947	EMKTGDP RET LRRASMQP	5.905	5.603	D-box

(5) Results for human (H. sapiens)
Position	Peptide	Score	Cutoff	Type
>Q8N157	AHI1	C
506-509	YYPPTKP RSP LSVVEAFE	6.068	5.603	D-box
>Q99996	AKAP9	CM
1733-1736	PEILSNE RYA LQKANNRL	8.527	5.603	D-box
>Q8TCU4	ALMS1	C
2359-2362	FISSTTV RSP LQEAESKV	6.122	5.603	D-box
3040-3043	ASTPPSN RKA LSCVHITL	5.851	5.603	D-box
3816-3819	SSITNQQ RRY LEKRSKHS	6.243	5.603	D-box
4075-4078	QSMLQTE RDA LFNIDRER	6.176	5.603	D-box
>Q96Q42	ALS2	C
1653-1656	ACYYQIQ REK LN******	6.905	5.603	D-box
>Q9NQW6	ANLN	M
41-44	MTHAKRA RQP LSEASNQQ	9.297	5.603	D-box
185-188	EKAASPP RPL LSNASATP	5.851	5.603	D-box
630-633	ESLVSTP RLE LKDTSRSD	7.432	5.603	D-box
>Q9H1A4	ANAPC1	K
204-207	EVPPGSP REP LPTMFSML	5.757	5.603	D-box
1571-1574	LLFLGGG RYS LSTSNSSI	7.176	5.603	D-box
>P25054	APC	CK
24-27	KMENSNL RQE LEDNSNHL	5.905	5.603	D-box
332-335	HDKDDMS RTL LAMSSSQD	5.649	5.603	D-box
838-841	LPSSSSS RGS LDSSRSEK	6.459	5.603	D-box
>Q8IZT6	ASPM	CMK
2401-2404	AFRGMKT RRH LKSMHSSA	7.703	5.603	D-box
2755-2758	AFRGMKV RQK LKNVSEEK	7.284	5.603	D-box
3233-3236	CTKIKAI RLS LQVVNREI	6.459	5.603	D-box
>P46100	ATRX	K
1137-1140	KRIELRE RRN LSSKRNTK	6.892	5.603	D-box
1186-1189	VIVKEKK RNS LRTSTKRK	6.73	5.603	D-box
>Q96GD4	AURKB	KM
315-318	LRHNPSE RLP LAQVSAHP	10.635	5.603	D-box
>Q9UQB9	AURKC	CM
281-284	LRYQPLE RLP LAQILKHP	7.581	5.603	D-box
>Q96IK1	FAM44B	K
70-73	GLFDSFR RDC LADVDTKP	5.622	5.603	D-box
>P51587	BRCA2	CM
2933-2936	LRALNNH RQM LNDKKQAQ	5.892	5.603	D-box
3268-3271	DQKNCKK RRA LDFLSRLP	5.919	5.603	D-box
>O60566	BUB1B	K
224-227	FESSVPQ RST LAELKSKG	7.365	5.603	D-box
555-558	PPRVLAQ RRP LAVLKTSE	7.851	5.603	D-box
>Q8NG31	CASC5	K
31-34	SSILKPP RSP LQDLRGGN	6.014	5.603	D-box
1091-1094	LSSKSQR RKS LKLKNDKT	6.541	5.603	D-box
>Q13185	CBX3	K
91-94	KEKDGTK RKS LSDSESDD	6.973	5.603	D-box
>Q8TBZ0	CCDC110	C
379-382	KFHSRVP RYT LSFLDQTK	5.608	5.603	D-box
>P78396	CCNA1	C
81-84	LGQDPPQ RTV LGLLTANG	6.014	5.603	D-box
>P20248	CCNA2	C
47-50	PVQQPRT RAA LAVLKSGN	6.432	5.603	D-box
>P14635	CCNB1	CK
42-45	SKPGLRP RTA LGDIGNKV	9.892	5.603	D-box
>P24864	CCNE1	C
364-367	AHNIQTH RDS LDLLDKAR	6.284	5.603	D-box
>P21127	CDC2L1	C
165-168	REHSRRE RDR LEQLERKR	6.203	5.603	D-box
>P60953	CDC42	K
187-190	PEPKKSR RCV LL******	5.662	5.603	D-box
>Q9BXL8	CDCA4	CM
89-92	VAPQAAE RAP LDRLVSTE	6.311	5.603	D-box
>Q7Z7A1	CEP110	C
1579-1582	EVLLQAK RAE LEKLKSQV	6.014	5.603	D-box
2169-2172	SEVKDEI RTS LKNLNQFL	5.716	5.603	D-box
>O94986	CEP152	C
716-719	ERTHLQL RSE LDKLNKEV	5.703	5.603	D-box
>Q9UPV0	CEP164	C
711-714	ESQQKAE RAS LEQKNRQM	7.351	5.603	D-box
719-722	ASLEQKN RQM LEQLKEEI	6.23	5.603	D-box
941-944	RAKDVKA RLA LLEVQEET	6.23	5.603	D-box
1417-1420	QGIIEAN RRW LERVKNDP	5.892	5.603	D-box
>Q8TEP8	CEP192	C
1522-1525	PLLSRAA RPP LDQLASEE	6.986	5.603	D-box
>Q02224	CENPE	KM
967-970	IDTQEQL RNA LESLKQHQ	7.757	5.603	D-box
1202-1205	VKSITKE RKV LKELQKSF	7.851	5.603	D-box
1351-1354	IKSLTKE RDN LKTIKEAL	6.608	5.603	D-box
1373-1376	DQLKEHI RET LAKIQESQ	6.365	5.603	D-box
1688-1691	MRSVTKE RDD LRSVEETL	6.581	5.603	D-box
1891-1894	MKSVMKE RDN LRRVEETL	6.054	5.603	D-box
2041-2044	IRIVAKE RDE LRRIKESL	6.676	5.603	D-box
>P49454	CENPF	CMK
2060-2063	TSERNQL RGE LDTMSKKT	5.973	5.603	D-box
>Q9H3R5	CENPH	K
161-164	LLDIRKK RLQ LKQASESK	8.284	5.603	D-box
>Q9HC77	CENPJ	CM
1127-1130	KGQAASP REP LEPLNFPD	6.77	5.603	D-box
>Q7L2Z9	CENPQ	K
81-84	QPLSKST RDH LQTMMESV	7.135	5.603	D-box
>Q13352	ITGB3BP	K
56-59	SSEEQKH RNG LSNEKRKK	5.824	5.603	D-box
>Q96BT3	CENPT	K
477-480	YAKMPME RKA LEMVEKCL	5.662	5.603	D-box
>Q9BYV8	TSGA14	C
136-139	AGAGDSS RST LQSVISGV	6.635	5.603	D-box
>Q96MT8	CEP63	C
174-177	VSSLEAQ RKA LAEQSEII	6.122	5.603	D-box
>Q76N32	CEP68	C
655-658	TDHGTAA RSN LTSLKSSL	6.581	5.603	D-box
>Q8TAP6	CEP76	C
170-173	GFLLEVH RES LGDGTRMA	5.608	5.603	D-box
656-659	IMFACKY RSV L*******	6.608	5.603	D-box
>O15182	CETN3	C
19-22	DKTKRKK RRE LSEEQKQE	5.932	5.603	D-box
>Q15642	TRIP10	C
421-424	LQKEVDQ REA LKKMKDVY	6.243	5.603	D-box
597-600	YVPTSYL RVT LN******	5.608	5.603	D-box
>Q96SN8	CDK5RAP2	CM
352-355	SAAFAKA REA LQKAQTQE	6.703	5.603	D-box
>Q14008	CKAP5	CK
149-152	VACIETL RKA LSEFGSKI	5.892	5.603	D-box
200-203	RWIRDAL RPP LQNINSVQ	7.459	5.603	D-box
1945-1948	RLKILRQ RCG LDNTKQDD	6.149	5.603	D-box
1956-1959	DNTKQDD RPP LTSLLSKP	6.338	5.603	D-box
>Q9NXG0	CNTLN	C
451-454	YSAQVPH RPS LSSLETLM	6.338	5.603	D-box
>Q8N137	CNTROB	C
482-485	ASLREHH RKQ LQDLSGQH	7.176	5.603	D-box
>O43303	CEP110	C
908-911	MDKMKSP RVA LSAATQKS	7.676	5.603	D-box
>Q66GS9	CEP135	C
533-536	VKLLTAE RDK LSVLYNEA	6.176	5.603	D-box
>Q9BV73	CEP250	C
654-657	LAEAEKR REA LWEKNTHL	8.622	5.603	D-box
988-991	KEAARQH RDD LAALQEES	6.054	5.603	D-box
1385-1388	EEDLRTA RSA LKLKNEEV	5.973	5.603	D-box
1587-1590	EGQRETQ RVA LTHLTLDL	7.081	5.603	D-box
2119-2122	ELRETQQ RNN LEALPHSH	6.027	5.603	D-box
2297-2300	QRHNVQL RST LEQVERER	5.892	5.603	D-box
>Q13098	GPS1	C
103-106	RKLSEAT RSS LRELQNAP	7.973	5.603	D-box
>Q9BT78	COPS4	C
6-9	**MAAAV RQD LAQLMNSS	6.392	5.603	D-box
>Q9UBW8	COPS7A	C
164-167	SIGRDIQ RQD LSAIARTL	5.635	5.603	D-box
>O60716	CTNND1	C
344-347	APLAQHE RGS LASLDSLR	6.608	5.603	D-box
>O14578	CIT	M
2012-2015	RLPAGAV RTP LSQVNKVW	8.203	5.603	D-box
>Q9UER7	DAXX	K
395-398	EGERKKR RAR LQGTSSHS	7.986	5.603	D-box
>O14576	DYNC1I1	CMK
380-383	HRRTPVQ RTP LSAAAHTH	6.73	5.603	D-box
556-559	ACVDGMG RLD LWNLNNDT	6.757	5.603	D-box
>Q13409	DYNC1I2	CMK
372-375	NKRTPVQ RTP LSAAAHTH	6.73	5.603	D-box
548-551	ACVDGMG RLD LWNLNNDT	6.757	5.603	D-box
>O43237	DYNC1LI2	CMK
198-201	CQGSPQR RGP LTSGSDEE	6.324	5.603	D-box
>Q5T6F0	WDR40A	C
36-39	WDHSLHK RKR LPPVKRSL	6.649	5.603	D-box
>Q14203	DCTN1	CMK
1261-1264	AGFGQRH RLV LTQEQLHQ	6.054	5.603	D-box
>Q9NRI5	DISC1	C
354-357	QMEVISL RLK LQKLQEDA	5.865	5.603	D-box
>Q12959	DLG1	M
652-655	RRVEKKE RAR LKTVKFNS	6.378	5.603	D-box
>Q15398	DLGAP5	K
26-29	IRTKIAH RKS LSQKENRH	7.541	5.603	D-box
573-576	DAGRIAA RNR LAAIKNAM	6.405	5.603	D-box
>Q9H410	DSN1	K
52-55	NQGVSEE RIH LGSSPKKG	5.608	5.603	D-box
107-110	SMKETNR RKS LHPIHQGI	6.108	5.603	D-box
>Q9NZJ0	DTL	CM
417-420	SQKKKES RPG LVTVTSSQ	6.635	5.603	D-box
528-531	ETKIMSP RKA LIPVSQKS	7.635	5.603	D-box
>Q14204	DYNC1H1	CMK
569-572	TRITARL RDQ LGTAKNAN	6.419	5.603	D-box
759-762	NLKWLGF RVP LAIVNKAH	6.162	5.603	D-box
3191-3194	ANLFHEK RSE LEEQQMHL	5.635	5.603	D-box
>Q8WYP5	AHCTF1	K
857-860	FMSQGEH RQA LRYIQTMK	6.068	5.603	D-box
2250-2253	GTGLGRN RKK LSSYPKQI	5.865	5.603	D-box
2263-2266	YPKQILR RKM L*******	6.514	5.603	D-box
>P50402	EMD	M
45-48	IFEYETQ RRR LSPPSSSA	6.946	5.603	D-box
>Q8TC76	FAM110B	C
253-256	PACGVSR RPS LQRSKSDL	6.27	5.603	D-box
>Q14289	PTK2B	C
10-13	GVSEPLS RVK LGTLRRPE	6.541	5.603	D-box
>Q9UM11	FZR1	C
28-31	MPRVTEM RRT LTPASSPV	6.446	5.603	D-box
240-243	TSVGWSE RGN LVAVGTHK	6.419	5.603	D-box
>Q9BSJ2	TUBGCP2	C
138-141	MQELEEL RKQ LGSVATGS	5.77	5.603	D-box
158-161	QQSLELK RKM LRDKQNKK	6.054	5.603	D-box
>Q96RT8	TUBGCP5	C
188-191	DSGIQVD RTP LEEQDQNR	5.77	5.603	D-box
>O75496	GMNN	C
23-26	IKNSSVP RRT LKMIQPSA	6.405	5.603	D-box
>Q9Y2X7	GIT1	C
692-695	MASLFPK RPA LEPVRSSL	7.446	5.603	D-box
699-702	RPALEPV RSS LRLLNASA	5.784	5.603	D-box
>Q08379	GOLGA2	M
522-525	GEQAEAR RQI LETMQNDR	6.608	5.603	D-box
>Q13439	GOLGA4	C
99-102	SLVRTSS RES LNRLDLDS	6.622	5.603	D-box
>P81274	GPSM2	CM
508-511	SNRMDDQ RCC LQEKNCHT	5.608	5.603	D-box
>P11166	SLC2A1	M
153-156	EVSPTAL RGA LGTLHQLG	5.838	5.603	D-box
>P42858	HTT	C
2061-2064	RLYSLLD RFR LSTMQDSL	6.108	5.603	D-box
>O00291	HIP1	M
118-121	LKDSLRY RNE LSDMSRMW	6.378	5.603	D-box
998-1001	ENELQKE RQK LGELRKKH	7.716	5.603	D-box
>P54198	HIRA	K
605-608	LVKELRP RDL LESSSDSD	5.824	5.603	D-box
>Q96ED9	HOOK2	C
411-414	KERLLAE RDS LREANEEL	7.662	5.603	D-box
702-705	RLATNSR RGP LGRLASLN	6.932	5.603	D-box
>P08107	HSPA1B	C
596-599	KDEFEHK RKE LEQVCNPI	6.514	5.603	D-box
>P57058	HUNK	C
46-49	AWVSGVP RER LRDFQHHK	6.068	5.603	D-box
337-340	CNVTYPN RIS LEDLSPSV	6.946	5.603	D-box
>P41134	ID1	C
126-129	GGRGLPV RAP LSTLNGEI	6.878	5.603	D-box
>Q9NQS7	INCENP	KM
539-542	CSFVEKE RQR LENLRRKE	6.27	5.603	D-box
564-567	QKVEEDK RRR LEEVKLKR	5.635	5.603	D-box
>Q9Y283	INVS	C
82-85	NKTDHSQ RTA LHLAAQKG	5.865	5.603	D-box
>P46940	IQGAP1	M
1222-1225	GQLTTDQ RRN LGSIAKML	6.432	5.603	D-box
>Q9NQT8	KIF13B	M
1318-1321	DAQGVEE REA LARMAANV	6.838	5.603	D-box
>O15066	KIF3B	M
566-569	QEEHIKE RQE LEQTQNEL	6.743	5.603	D-box
>O95239	KIF4A	M
599-602	AKLSERR RKR LQELEGQI	5.73	5.603	D-box
>Q9BW19	KIFC1	C
5-8	***MDPQ RSP LLEVKGNI	6.257	5.603	D-box
>Q2M2Z5	NCRNA00153	C
420-423	LIHAEQE RVA LSTEKNCI	6.257	5.603	D-box
>P50748	KNTC1	K
1228-1231	VPLAESK RYP LESTSLPY	7.581	5.603	D-box
>Q15139	PRKD1	CM
201-204	NNCSGVR RRR LSNVSLTG	7.189	5.603	D-box
>O94806	PRKD3	CM
319-322	RCASKVP RDC LGEVTFNG	6.041	5.603	D-box
>Q15418	RPS6KA1	M
113-116	RVRTKME RDI LADVNHPF	7.757	5.603	D-box
>Q15349	RPS6KA2	M
110-113	RVRSKME RDI LAEVNHPF	7.527	5.603	D-box
>P51812	RPS6KA3	M
119-122	RVRTKME RDI LVEVNHPF	6.365	5.603	D-box
>Q9UBS0	RPS6KB2	C
120-123	TAHTRAE RNI LESVKHPF	6.324	5.603	D-box
>O95835	LATS1	CM
28-31	SNYTVSS RQM LQEIRESL	7.635	5.603	D-box
35-38	RQMLQEI RES LRNLSKPS	6.622	5.603	D-box
754-757	VAHVKAE RDI LAEADNEW	6.216	5.603	D-box
>Q9NRM7	LATS2	C
16-19	TTYSGNS RQR LQEIREGL	6.027	5.603	D-box
101-104	SAAAEVN RQM LQELVNAG	5.662	5.603	D-box
717-720	VAHVKAE RDI LAEADNEW	6.216	5.603	D-box
>P53667	LIMK1	CM
379-382	RFDEETQ RTF LKEVKVMR	5.622	5.603	D-box
>P02545	LMNA	M
89-92	EAELGDA RKT LDSVAKER	6.405	5.603	D-box
>P20700	LMNB1	M
90-93	ETELADA RRA LDDTARER	5.649	5.603	D-box
387-390	LLEGEEE RLK LSPSPSSR	6.041	5.603	D-box
>Q03252	LMNB2	M
105-108	QIEIGKL RAE LDEVNKSA	7.432	5.603	D-box
381-384	LLEGEEE RLK LSPSPSSR	6.041	5.603	D-box
>Q9BRK4	LZTS2	CM
222-225	GTLSDSG RNS LSSLPTYS	6.23	5.603	D-box
>P46821	MAP1B	C
542-545	LKQRADS RES LKPAAKPL	6.014	5.603	D-box
1981-1984	YEKTERS RRL LDDISNGY	7.905	5.603	D-box
>Q66K74	MAP1S	C
653-656	SPAEGSE RLS LSPLRGGE	5.878	5.603	D-box
863-866	TENVSRT RKP LARPNSRA	6.784	5.603	D-box
911-914	EPSEKGG RAP LSRKSSTP	6.338	5.603	D-box
>P11137	MAP2	C
816-819	MLDLAGT RSR LASVSADA	6.932	5.603	D-box
>Q49MG5	MAP9	C
179-182	FKPSPRP RSM LKKKSHME	6	5.603	D-box
>Q96L34	MARK4	C
298-301	LVLNPAK RCT LEQIMKDK	7.257	5.603	D-box
>Q9UIS9	MBD1	K
147-150	FSGDGTQ RQR LKTLCKDC	5.851	5.603	D-box
>Q8NEM0	MCPH1	C
187-190	LQEMKEK REN LSPTSSQM	6.878	5.603	D-box
>Q96EZ8	MCRS1	C
165-168	LGVKFSC RFT LREVQERW	5.838	5.603	D-box
>P50281	MMP14	C
576-579	RRLLYCQ RSL LDKV****	5.716	5.603	D-box
>Q02750	MAP2K1	CM
349-352	LIKNPAE RAD LKQLMVHA	6.622	5.603	D-box
>P36507	MAP2K2	CM
357-360	LIKNPAE RAD LKMLTNHT	8.514	5.603	D-box
>P30305	CDC25B	C
82-85	GTLLFRS RSR LTHLSLSR	7.027	5.603	D-box
>Q9UKX2	MYH2	M
1718-1721	ELLDASE RVQ LLHTQNTS	5.703	5.603	D-box
>P05976	MYL1	M
92-95	NPTNAEV RKV LGNPSNEE	5.905	5.603	D-box
>Q9Y4I1	MYO5A	C
1226-1229	KNELNEL RKA LSEKSAPE	5.892	5.603	D-box
>Q9H7Z6	MYST1	K
108-111	DEWVDKN RLA LTKTVKDA	5.851	5.603	D-box
>Q9HCD5	NCOA5	M
388-391	SLPGPIS RQP LGATSGAS	6.203	5.603	D-box
>O14777	NDC80	CK
373-376	IERINHE RNE LQQTINKL	5.973	5.603	D-box
>Q96FI4	NEIL1	C
195-198	IPPFEKA RSV LEALQQHR	6.676	5.603	D-box
>P51955	NEK2	CMK
361-364	NYSLLKE RKF LSLASNPE	6.405	5.603	D-box
>Q86SG6	NEK8	C
246-249	LSLEPAQ RPP LSHIMAQP	7.919	5.603	D-box
474-477	WGRGDSG RLG LGTRESHS	5.824	5.603	D-box
>Q9Y6K9	IKBKG	C
188-191	ARQLESE REA LQQQHSVQ	5.878	5.603	D-box
>Q8N4C6	NIN	C
472-475	EENYIRD RLA LSLKENSR	6.973	5.603	D-box
841-844	QSLEGRY RQE LKDLQEQQ	5.865	5.603	D-box
1141-1144	QVEGVTR RHV LSDLEDDE	6.568	5.603	D-box
>P06748	NPM1	C
291-294	IQDLWQW RKS L*******	7.189	5.603	D-box
>Q8WUM0	NUP133	K
17-20	TPGTGSR RGP LAGLGPGS	5.824	5.603	D-box
55-58	LFSPVGR RSS LSSRGTPT	5.851	5.603	D-box
>Q12769	NUP160	K
380-383	LVSTESN RYS LDHISSLF	7.041	5.603	D-box
1433-1436	ATRDLLY RRT L*******	5.986	5.603	D-box
>Q8NFH3	NUP43	K
217-220	ILSLTGD RVP LHCVDRHP	6.595	5.603	D-box
>P52948	NUP98	K
1777-1780	DSTPDPQ RVP LRLLAPHI	6.757	5.603	D-box
>O75665	OFD1	C
30-33	LYQTFKD RGI LDTLKTQL	5.716	5.603	D-box
>O15294	OGT	M
102-105	LGNVYKE RGQ LQEAIEHY	6.486	5.603	D-box
>Q13415	ORC1L	C
236-239	LTPRARK RLE LGNLGNPQ	8.216	5.603	D-box
>Q13416	ORC2L	CK
273-276	KLDQQTL RNL LSKVSPSF	6.446	5.603	D-box
>Q86W56	PARG	C
36-39	RSFPSRQ RRV LDPKDAHV	5.878	5.603	D-box
>Q15154	PCM1	C
753-756	LKQLQEE RKK LIDIQEKI	5.689	5.603	D-box
853-856	LMAEHQR RQG LAETASPV	5.878	5.603	D-box
>O95613	PCNT	C
98-101	EDCDGEK RED LEQLQQKQ	6.189	5.603	D-box
251-254	GLELEAL RLS LSNMHTAQ	6.284	5.603	D-box
481-484	LDSARTS RQE LSELHEQL	6.486	5.603	D-box
602-605	AELEESH RHQ LEALESPL	6.203	5.603	D-box
1155-1158	VNLSHSE RGA LQDALRRL	5.932	5.603	D-box
2638-2641	QQEVLQL RSM LSSKENEL	5.716	5.603	D-box
2737-2740	EALLAQE RSQ LSELQKDL	7.743	5.603	D-box
2951-2954	KDEVPGS RLH LGSARRAA	5.743	5.603	D-box
>Q08499	PDE4D	C
163-166	DNGTSAG RSP LDPMTSPG	6.473	5.603	D-box
559-562	QNLTKKQ RQS LRKMVIDI	5.865	5.603	D-box
>P11309	PIM1	C
31-34	SRRQSRQ RPQ LSSDSPSA	6.284	5.603	D-box
>P42336	PIK3CA	C
537-540	QLKAIST RDP LSEITEQE	9	5.603	D-box
>Q3KR16	PLEKHG6	CM
602-605	PGTPTGS RSP LSRLRQRA	6.919	5.603	D-box
>Q99569	PKP4	M
460-463	LQRTSSQ RST LTYQRNNY	6.378	5.603	D-box
654-657	AVKMTII RDA LSTLTNTV	7.23	5.603	D-box
>Q9NQ66	PLCB1	C
963-966	QNDYLRR RAA LEKSAKKD	5.973	5.603	D-box
>Q8N3E9	PLCD3	C
45-48	PSDGGTK RPG LRALKKMG	5.716	5.603	D-box
>P53350	PLK1	CMK
337-340	SSLDPSN RKP LTVLNKGL	7.676	5.603	D-box
>Q9NYY3	PLK2	C
322-325	LSKNPED RPS LDDIIRHD	6.986	5.603	D-box
450-453	DAIRMIV RGT LGSCSSSS	6.095	5.603	D-box
>O00444	PLK4	KM
253-256	LRRNPAD RLS LSSVLDHP	8.027	5.603	D-box
>O60927	PPP1R11	C
100-103	GHRKGRR RAT LGPTPTTP	6.635	5.603	D-box
>O43242	PSMD3	C
200-203	QKISTQN RRA LDLVAAKC	6.176	5.603	D-box
416-419	MISLSYS RIS LADIAQKL	7.041	5.603	D-box
>P49810	PSEN2	CK
17-20	EEEVCDE RTS LMSAESPT	5.676	5.603	D-box
>Q12923	PTPN13	CM
518-521	ASMLDIT RDP LREIALET	5.865	5.603	D-box
1222-1225	SKDHHWS RGT LRHISENS	7.378	5.603	D-box
>Q5TB80	KIAA1009	C
1116-1119	ERLQKDR RMM LSNQNSKG	6.932	5.603	D-box
>O60216	RAD21	K
11-14	AHFVLSK RGP LAKIWLAA	6.108	5.603	D-box
>P49792	RANBP2	K
2422-2425	KVEHLAV RFK LQDVADSF	6.622	5.603	D-box
>O43566	RGS14	C
286-289	SSKSESH RKS LGSTEGES	6.689	5.603	D-box
>Q13017	ARHGAP5	M
751-754	TQIKQAL RGV LESVKHNL	6.203	5.603	D-box
>Q6NUQ1	RINT1	C
104-107	SEIPKRI RSA LKNAEESK	5.865	5.603	D-box
>Q9NV58	RNF19A	C
572-575	QADVQKE RYS LSGESGTV	6.081	5.603	D-box
>Q13464	ROCK1	CM
403-406	GFTYYSN RRY LSSANPND	6.351	5.603	D-box
1091-1094	ESDIEQL RAK LLDLSDST	5.797	5.603	D-box
>Q96KN7	RPGRIP1	C
425-428	DAELEDK RKV LLELSREK	5.743	5.603	D-box
890-893	GSYLGRA RVP LLPLAKNE	5.959	5.603	D-box
>Q86SQ7	SDCCAG8	C
323-326	MSALVSV RSS LADTQQRE	6.054	5.603	D-box
458-461	TKVCGEM RYQ LNKTNMEK	5.689	5.603	D-box
702-705	SEEVDRL RTQ LPSMPQSD	5.703	5.603	D-box
>Q8WYJ6	SEPT1	M
308-311	GARDRAS RSK LSRQSATE	6.378	5.603	D-box
>Q16181	SEPT7	CM
243-246	LVKKIKD RLP LAVVGSNT	8.243	5.603	D-box
>A8K8P3	SFI1	C
228-231	RVWWSTW RQR LGQVRVSR	5.986	5.603	D-box
772-775	SRRSAQQ RLQ LERAVQHH	6.162	5.603	D-box
>Q5FBB7	SGOL1	CK
457-460	YPVVKIR RLS LSPKKNKA	6.405	5.603	D-box
>Q562F6	SGOL2	K
97-100	NFENTFL RLK LNNLNKKL	5.703	5.603	D-box
>Q99961	SH3GL1	M
65-68	LQPNPAS RAK LTMLNTVS	6.824	5.603	D-box
>Q96ST3	SIN3A	K
828-831	PDLLFAQ RGD LSDVEEEE	7.014	5.603	D-box
>Q15797	SMAD1	C
308-311	DPSNNKN RFC LGLLSNVN	6.324	5.603	D-box
>Q14683	SMC1A	CK
895-898	NHEMEEI RKK LGGANKEM	5.662	5.603	D-box
>Q9UQE7	SMC3	CK
236-239	NQELNET RAK LDELSAKR	6.635	5.603	D-box
>P51532	SMARCA4	K
444-447	KAYKRSK RQS LREARITE	6.149	5.603	D-box
>Q96R06	SPAG5	K
23-26	QTGKPSM RTP LRELTLQP	7.014	5.603	D-box
>Q9NRA0	SPHK2	C
64-67	SYPARGP RFA LTLTSQAL	6.041	5.603	D-box
>Q8WVM7	STAG1	K
1206-1209	EDVMMSS RSQ LEDMNEEF	7.77	5.603	D-box
>O14965	AURKA	CK
371-374	LKHNPSQ RPM LREVLEHP	7.838	5.603	D-box
>P32856	STX2	M
89-92	KKTANKI RAK LKAIEQSF	5.959	5.603	D-box
188-191	ISDSQIT RQA LNEIESRH	6.527	5.603	D-box
>Q9UNK0	STX8	C
91-94	DDLVTRE RLL LASFKNEG	5.932	5.603	D-box
>O43463	SUV39H1	K
139-142	EQELNAK RSH LGRITVEN	6.689	5.603	D-box
>Q8NF91	SYNE1	M
605-608	SVEVRSV RSM LEEVISNW	5.689	5.603	D-box
2571-2574	LGELLAA RES LDKLSQRG	7.149	5.603	D-box
6878-6881	KVDTATL RSE LSRIDSQW	5.608	5.603	D-box
>O95359	TACC2	C
1672-1675	TAGILEM RNA LGNQSTPA	7.135	5.603	D-box
2439-2442	RVKKSPK RSP LSDPPSQD	6.5	5.603	D-box
>Q9UJT1	TUBD1	C
253-256	ESSFHYR RNP LGDLMEHL	8.568	5.603	D-box
>Q8IWB6	TEX14	M
774-777	KQKEQEE RMS LWATSREF	6.595	5.603	D-box
>Q9Y490	TLN1	M
2519-2522	ERELEEA RKK LAQIRQQQ	6.527	5.603	D-box
>O75674	TOM1L1	M
328-331	SPSPRMP RAT LGELNTMN	8.23	5.603	D-box
>Q12815	TROAP	C
89-92	LVGISQP RNP LEELRPSP	7.014	5.603	D-box
>Q92574	TSC1	C
811-814	RNMIAEL RIE LKKANNKV	5.919	5.603	D-box
>P33981	TTK	CK
256-259	QDAEIGY RNS LRQTNKTK	6.514	5.603	D-box
>O75604	USP2	C
375-378	GLHNEVN RVT LRPKSNPE	6.351	5.603	D-box
>P40818	USP8	M
633-636	TERNKAQ REP LTRARSEE	6.824	5.603	D-box
>Q9H3U1	UNC45A	M
325-328	LLIKAVP RKS LKDPNNSL	7.959	5.603	D-box
>Q08AM6	VAC14	C
779-782	RGDHLDR RVV L*******	6.919	5.603	D-box
>P40337	VHL	C
60-63	EMEAGRP RPV LRSVNSRE	8.338	5.603	D-box
>Q14191	WRN	C
877-880	PADINLN RHL LTEIRNEK	5.892	5.603	D-box
>Q8NF99	ZNF397	K
65-68	YQETPGP REA LSRLQELC	5.973	5.603	D-box
>Q9UDY2	TJP2	M
825-828	RQGVKTM RQR LNPTSNKS	6.946	5.603	D-box
>Q9H900	ZWILCH	K
192-195	LKNLHKK RHH LSTVTSKG	8.811	5.603	D-box
259-262	KVESGEP RGP LNHLYREL	5.905	5.603	D-box
>Q5VU43	PDE4DIP	C
401-404	WKHNQEL RKA LQQLQEEL	6.338	5.603	D-box
739-742	KEDVSIP RST LGDLDTVA	6.297	5.603	D-box
1940-1943	REALLSS RSH LQELEKEL	6.757	5.603	D-box
>O15078	CEP290	C
1084-1087	QKMYEHL RTS LKQMEERN	5.608	5.603	D-box
>Q66GT8	Cep215	C
352-355	SAAFAKA REA LQKAQTQE	6.703	5.603	D-box
>Q5VT06	CEP350	C
104-107	KSRKEKS RSP LRATTLES	6.324	5.603	D-box
2159-2162	LTESERS RGS LESIAEHV	8.662	5.603	D-box
>Q9BTV5	FSD1	C
5-8	***MEEQ REA LRKIIKTL	6.851	5.603	D-box
>Q5SW79	CEP170	C
560-563	AAAVMEE RKP LTTSGFHH	6.162	5.603	D-box
642-645	ASQGERR RRT LPQLPNEE	7.568	5.603	D-box
1054-1057	YSCKPHG RTP LTSADEHV	7.243	5.603	D-box
1105-1108	TRTSLLR RAR LGEASDSE	6.986	5.603	D-box
1155-1158	DLLAQPR RTR LGSLSARS	6.689	5.603	D-box
>P51955	NEK2	CMK
361-364	NYSLLKE RKF LSLASNPE	6.405	5.603	D-box
>Q86U86	PBRM1	K
35-38	TPGPSRK RRR LSNLPTVD	5.986	5.603	D-box
>Q8NBX0	SCCPDH	M
49-52	WAVAGRS REK LQRVLEKA	6.108	5.603	D-box
>Q9H0H5	RACGAP1	M
65-68	LMKAETE RSA LDVKLKHA	5.703	5.603	D-box
>Q5TZA2	CROCC	C
626-629	AEELRQE REK LQAAQEEL	5.946	5.603	D-box
1082-1085	SEKLMGT RHS LATISLEM	6.932	5.603	D-box
1212-1215	LGEGAKE REA LRRSNEEL	7.014	5.603	D-box
1233-1236	VKKAESE RIS LKLANEDK	7.068	5.603	D-box
1364-1367	GEFRTRE RRL LGSLEEAR	6.203	5.603	D-box
1596-1599	RRSERER RAT LDQVATLE	5.946	5.603	D-box
1774-1777	QERLDAA RQA LSEARKQS	6.878	5.603	D-box
>Q5TB80	KIAA1009	C
1116-1119	ERLQKDR RMM LSNQNSKG	6.932	5.603	D-box
>Q2VPS2	STX1B	C
89-92	KKTANKV RSK LKAIEQSI	6.324	5.603	D-box
