# Supplementary material for: GPS-ARM: Computational Analysis of the APC/C Recognition Motif by Predicting D-Boxes and KEN-Boxes
Source: PLoS One. 2012 Mar 29;7(3):e34370. doi: 10.1371/journal.pone.0034370 (PMC3315528; doi:10.1371/journal.pone.0034370)
Supplement: File S2 — Prediction results of KEN-boxes in proteins which were localized at MiCroKit (Centrosome, Midbody, and Kinetochore). (TXT) [file pone.0034370.s002.txt]

1. Prediction results of KEN-boxes in proteins which were localized at MiCroKit (Centrosome, Midbody, and Kinetochore).
2. The microkit proteins were taken from the MiCroKit databases. Five organisms including Saccharomyces cerevisiae, Caenorhabditis elegans, Drosophila melanogaster, Mus musculus and Homo sapiens were considered. Redundant data were cleared.
3. The microkit proteins were submitted to GPS-AMD 1.0 for prediction with the low threshold.
4. Data format. In the head line, the Uniprot ID, gene name, MiCroKit localization information was sequentially presented following the ">" remark for each proteins. For the MiCroKit localization information, "C", "M", "K" was abbreviated from "Centrosome", "Midbody", "Kinetochore"; For the sites lines: the 1st column, the position of the predicted box; the 2nd column, the BCP(7, 7) peptide of the predicted KEN-box or D-box; the 3rd column, the score for the predicted box; the 4th column, the cutoff for the prediction; the 5th column, the prediction type for the box, predicted to be KEN-box or D-box. The format could be presented as follows: 
>ID	GeneName	Localization(C: Centrosome; M: Midbody; K: Kinetochore)
Position	Score	Cutoff	Type		Peptide

############################################################################################################
Predicted results:
(1) Results for budding yeast (S. cerevisiae)
Position	Peptide	Score	Cutoff	Type
>Q07732	ADY3	C
243-245	SYGGSIS KEN SLPKVLD	13.727	8.279	KEN-box
>P41832	BNI1	M
406-408	LTKELLE KEN SFFKCFR	8.364	8.279	KEN-box
1778-1780	AQEKEKQ KEN SNSPSSE	10.727	8.279	KEN-box
>P40450	BNR1	M
1269-1271	AMFKKCA KEN IEKEEME	11.705	8.279	KEN-box
>P41695	BUB1	K
236-238	SSLMTDD KEN RANLNSN	8.864	8.279	KEN-box
>P25342	CDC10	M
304-306	ARQLIAL KEN ANSRSSA	14.182	8.279	KEN-box
>P26309	CDC20	K
586-588	EGCRTND KEN RSKNSSE	13.136	8.279	KEN-box
>P24869	CLB2	CM
100-102	KNNLLDD KEN QDPSSQQ	19.841	8.279	KEN-box
>P27895	CIN8	K
932-934	IMKNYGN KEN ATKDEMI	20.023	8.279	KEN-box
>Q02732	CTF19	K
84-86	TYQNILM KEN NSKTKNG	17.159	8.279	KEN-box
>P34216	EDE1	M
674-676	AQVLQVN KEN ETLAQQL	8.364	8.279	KEN-box
>P32801	ELM1	M
564-566	IRLKSSP KEN GNRTHIN	15.955	8.279	KEN-box
>Q03330	GCN5	K
48-50	NKQEGTD KEN KGKFEKE	13.068	8.279	KEN-box
111-113	VVNNDNT KEN MMVLTGL	10.636	8.279	KEN-box
>Q12344	GYP5	M
142-144	EKEYDAV KEN EKVYADT	12.75	8.279	KEN-box
767-769	HDYSILN KEN ISAANEL	10.364	8.279	KEN-box
>Q02959	HOS3	M
294-296	TESGFAT KEN IKNASTC	9.818	8.279	KEN-box
>P34244	HSL1	M
775-777	ISGVSTN KEN EGPEYPT	21.182	8.279	KEN-box
>Q12280	IQG1	M
628-630	SIIYSLG KEN CNIIQLS	11.114	8.279	KEN-box
>P17119	KAR3	CK
99-101	SGVTSFY KEN VNELNRT	20.932	8.279	KEN-box
>P38853	KEL1	M
941-943	GSLISHW KEN RANSSFL	9.432	8.279	KEN-box
1028-1030	LSQDVLV KEN EIKKIQN	15.409	8.279	KEN-box
>P50090	KEL2	M
858-860	KAELYMS KEN RDSLKDE	9.75	8.279	KEN-box
>Q12342	LDB17	M
33-35	ESIANIP KEN LDESHVN	13.386	8.279	KEN-box
>P40957	MAD1	K
606-608	NKLLLLE KEN ADLLNEL	8.477	8.279	KEN-box
>P47074	MAD3	K
30-32	FEEIETQ KEN ILPLKEG	20.25	8.279	KEN-box
>Q12262	MCM16	K
156-158	GKQVEVE KEN ETIQELM	8.386	8.279	KEN-box
>P35201	MIF2	K
369-371	PKKDPNA KEN LIPEDPN	12.932	8.279	KEN-box
>Q08550	MPC54	C
457-459	VTDSPRL KEN EHVTN**	13.909	8.279	KEN-box
>P54199	MPS1	CK
323-325	IEIRRAL KEN IDTSNNS	15.545	8.279	KEN-box
>P08964	MYO1	M
909-911	QDLLNQE KEN LRKNESL	10.091	8.279	KEN-box
>P19524	MYO2	M
959-961	QNLASKV KEN KEMTERI	11.727	8.279	KEN-box
>P33420	NIP100	C
665-667	LKEVLVQ KEN MLTELET	16.955	8.279	KEN-box
>P47149	NNF1	K
198-200	NDMVLEL KEN Y******	12.432	8.279	KEN-box
>P36166	PXL1	M
572-574	GKRMFSK KEN ELSGQWH	10.182	8.279	KEN-box
>P38339	RGD1	M
145-147	TKLRKSV KEN SKRLEKD	10.864	8.279	KEN-box
>Q12334	SCM3	K
79-81	GHVYIMS KEN HIIPKLT	11.727	8.279	KEN-box
>P40316	PDS1	C
8-10	MMPANED KEN NIVYTGN	13.795	8.279	KEN-box
>Q07657	SHS1	M
396-398	NQVSGNF KEN EYEDNGE	8.318	8.279	KEN-box
>P34226	SKT5	M
44-46	GQDFSDN KEN RENRDNE	9.205	8.279	KEN-box
>Q08581	SLK19	K
481-483	TDIVLKS KEN ELDNLKL	13.545	8.279	KEN-box
692-694	DRITTLT KEN EVLMEQN	8.614	8.279	KEN-box
>P32908	SMC1	K
990-992	KGLPKKY KEN NTDSARK	12.227	8.279	KEN-box
>P38989	SMC2	K
304-306	TISKLEN KEN GLLNEIS	14.864	8.279	KEN-box
>Q12267	SMC4	K
357-359	LNEVCLE KEN RFEIVDR	8.659	8.279	KEN-box
>P32364	SMY1	M
431-433	KMLENTK KEN IKLKLQL	12.273	8.279	KEN-box
>P32380	NUF1	C
351-353	NGSQSSA KEN ELKMLKN	11.568	8.279	KEN-box
546-548	STATHHM KEN YEKQLES	10.295	8.279	KEN-box
>P23201	SPA2	M
734-736	SEKKSSP KEN PIAKEEM	12.364	8.279	KEN-box
>P17123	SPO12	K
58-60	KTGEDAN KEN IPNLEEE	8.659	8.279	KEN-box
>P45819	SPO74	C
12-14	TLLNGLE KEN FPNNIHS	9.568	8.279	KEN-box
>P32597	STH1	K
70-72	RAIQNHP KEN KLEIKAI	8.955	8.279	KEN-box
1101-1103	RLRQNGT KEN EIETLEN	12.114	8.279	KEN-box
1163-1165	SIVTAED KEN TQEESTS	16.977	8.279	KEN-box
>P38198	STU1	CK
658-660	STSEYSS KEN EKRARHH	11.932	8.279	KEN-box
>P46675	STU2	CK
701-703	NYKIEMI KEN EMLREQL	10.227	8.279	KEN-box
>Q03088	SVL3	M
160-162	KHFPSTA KEN TIYLGES	10.705	8.279	KEN-box
>P06786	TOP2	C
111-113	IPIEIHN KEN IYIPEMI	13.114	8.279	KEN-box
1311-1313	GSTSATS KEN TPEQDDV	13.25	8.279	KEN-box
>P50078	TOS2	M
8-10	MFSHYRY KEN SCQKREA	19.227	8.279	KEN-box
>P17536	TPM1	M
39-41	LEQENVE KEN QIKSLTV	9.114	8.279	KEN-box
77-79	TEQDNVE KEN QIKSLTV	11.409	8.279	KEN-box
>P40414	TPM2	M
39-41	LEQSNTE KEN EIKSLSA	15.182	8.279	KEN-box
>P30822	CRM1	CK
1055-1057	DYLFAED KEN ALMEQNR	8.682	8.279	KEN-box
>O14468	YOR304C-A	M
54-56	KDVQRQM KEN DDEFSRS	9.818	8.279	KEN-box
>P50111	ZDS1	M
211-213	ESQSYEN KEN NTINLNR	14	8.279	KEN-box
744-746	QHSKHVQ KEN TDEQKAQ	14.273	8.279	KEN-box
>P31111	ZIP1	K
410-412	KQQYEDI KEN LEQKMSS	12.545	8.279	KEN-box
619-621	IQQLVEI KEN EQKDHTT	17.273	8.279	KEN-box
>P53061	ZIP2	K
28-30	SVLSGNL KEN IKLGRRA	11.045	8.279	KEN-box

(2) Results for nematode (C. elegans)
Position	Peptide	Score	Cutoff	Type
>O45952	csc-1	K
215-217	TTATAAG KEN RKKSKKS	15.318	8.279	KEN-box
>Q09373	fzy-1	K
75-77	TSKLYSN KEN LNNSMSE	16.386	8.279	KEN-box
>P45970	lin-5	CK
317-319	LEEADIK KEN LTAKLKT	15.682	8.279	KEN-box
578-580	LKNSLAE KEN ETVTLKE	18.023	8.279	KEN-box
586-588	ENETVTL KEN FASVVMK	11.773	8.279	KEN-box
>Q20010	sas-5	C
193-195	IEPVEKD KEN FHESPRQ	18.659	8.279	KEN-box
>Q20060	smc-4	K
317-319	AAIEFLM KEN EATTIHM	8.909	8.279	KEN-box
>Q93647	skr-1	K
169-171	EEEEQIR KEN AWCED**	10.318	8.279	KEN-box
>Q7YSJ2	null	C
44-46	EKISFRN KEN MEEGEKP	12.773	8.279	KEN-box
>Q21271	air-1	C
4-6	****MSG KEN TAPVIDD	12.705	8.279	KEN-box
>O45517	skr-3	K
160-162	EEREAMK KEN AWCED**	10.75	8.279	KEN-box
>Q93731	skr-2	K
167-169	EEREQIR KEN AWCDD**	9.25	8.279	KEN-box
>Q9TVY5	null	C
42-44	HHEKIRN KEN MEEGEKP	11.409	8.279	KEN-box
>Q9N583	hcp-6	K
1623-1625	STEPPVV KEN SNRKRKS	12.955	8.279	KEN-box
>Q18094	pqn-14	C
63-65	VSNCVMS KEN VSLVVAD	12.295	8.279	KEN-box
>Q17695	spdl-1	K
477-479	MPSTSET KEN *******	21.523	8.279	KEN-box
>Q9XU12	klp-7	K
8-10	MKSCRSC KEN PEVQRKR	10.5	8.279	KEN-box
>O76406	knl-3	K
274-276	GNVNTAQ KEN QQLEDER	8.932	8.279	KEN-box
>Q9U334	unc-59	M
22-24	SLRTGQH KEN PNYWGFA	8.386	8.279	KEN-box
>O76447	hcp-1	K
1241-1243	AEEALSQ KEN TIVTLES	13.773	8.279	KEN-box
>Q19555	scc-3	K
991-993	FAFEEYD KEN HQMPKNI	10.136	8.279	KEN-box
>Q9U2C1	smc-3	K
778-780	LRELLAQ KEN FEQEIGS	14.273	8.279	KEN-box
>Q19325	scc-1	K
503-505	SGFAGEN KEN EDAEDWS	9.614	8.279	KEN-box

(3) Results for fruit fly (D. melanogaster)
Position	Peptide	Score	Cutoff	Type
>Q9VC45	asp	C
229-231	SPQPRSL KEN LSPMTPG	10.114	8.279	KEN-box
>Q9VKN7	ial	C
323-325	LQKRERG KEN TARN***	16.045	8.279	KEN-box
>P14785	CycA	K
13-15	IHQDMSN KEN PGIKIPA	26.432	8.279	KEN-box
>Q9VJE5	CLIP-190	CK
1390-1392	LKEALCQ KEN GLKELQG	11.023	8.279	KEN-box
>P54623	cnn	C
54-56	EQMSALR KEN FNLKLRI	14.977	8.279	KEN-box
247-249	VELEACR KEN QDLVTSI	11.659	8.279	KEN-box
526-528	ENEQSAN KEN DCAKTVI	17.318	8.279	KEN-box
>Q9VIF5	del	C
590-592	ETLKPIE KEN AQKMQSI	10.523	8.279	KEN-box
>P02828	Hsp83	C
416-418	IEELTED KEN YKKFYDQ	10.068	8.279	KEN-box
>Q960Z0	Klp10A	CK
220-222	LKEVERL KEN REKRRAR	12.568	8.279	KEN-box
>P46863	Klp61F	K
1062-1064	PAFVRHN KEN VA*****	13.614	8.279	KEN-box
>Q7K3L1	mars	CK
599-601	AEWEAYS KEN EARLQET	8.682	8.279	KEN-box
>Q7K0E3	Mob4	CK
203-205	TKYNLMS KEN LIVPINV	13.909	8.279	KEN-box
>Q9Y1B2	Orc6	M
202-204	TDMEGKL KEN QNENIKG	12.841	8.279	KEN-box
>O76932	Pp4-19C	C
21-23	LKRCEII KEN EVKALCA	9.477	8.279	KEN-box
>Q9VAC8	sas-6	C
468-470	RLAIPTG KEN RR*****	13.591	8.279	KEN-box
>P15348	Top2	K
916-918	GVWTQNY KEN VLEPLSN	8.682	8.279	KEN-box
1323-1325	EKKPRQK KEN GGGLKQS	12.455	8.279	KEN-box
>Q9VEH1	ald	CK
54-56	FQVQTRG KEN EPHPLPI	10.614	8.279	KEN-box
>Q9VNE4	asl	C
969-971	SREKHRD KEN VPSNSSS	16.114	8.279	KEN-box
>Q9VEZ3	msps	CK
2037-2039	AKLAQIK KEN HAQ****	15.068	8.279	KEN-box
>Q6NQZ5	sced	C
605-607	SKLRRER KEN LYISSPQ	14.841	8.279	KEN-box
>Q9W3D1	Caf1-180	K
109-111	QLRRSTS KEN LDLASSI	10.386	8.279	KEN-box
>Q9V3A7	glu	K
316-318	EAVDYLK KEN ELVRTKS	14.432	8.279	KEN-box
>Q9VV79	spd-2	C
436-438	NYDDGEN KEN QSSNSHA	14.432	8.279	KEN-box
>O62528	pav	CM
620-622	LTFKLNE KEN MLTQKEH	14.568	8.279	KEN-box
>Q9VDR7	mira	C
812-814	KTVLFAG KEN VPSPPQK	12.432	8.279	KEN-box
>Q9NCG0	cmet	K
1290-1292	LQIETNE KEN QAKFYAE	8.614	8.279	KEN-box
1344-1346	EALKSAH KEN ISQAVEE	9.864	8.279	KEN-box
>Q9VC64	ana1	C
169-171	QTPIVED KEN RMESGCN	15.682	8.279	KEN-box
>P91945	Klp67A	CK
759-761	LAAASLA KEN VKYNANY	8.568	8.279	KEN-box
>O46112	toc	C
1552-1554	ELDAVAC KEN KHQCART	10.568	8.279	KEN-box
1693-1695	HREELIR KEN IHTARLA	11.25	8.279	KEN-box
>O76755	BubR1	K
7-9	*MDFDNA KEN IQPLASG	17.75	8.279	KEN-box
>Q24240	scra	M
93-95	RHYTAVN KEN LDMGIEI	9.682	8.279	KEN-box

(4) Results for mouse (M. musculus)
Position	Peptide	Score	Cutoff	Type
>Q70FJ1	Akap9	C
1189-1191	CEMNIEE KEN SGVYTSQ	12.591	8.279	KEN-box
1430-1432	LSRLSEG KEN TIQSEQA	17	8.279	KEN-box
>O70126	Aurkb	K
4-6	****MAQ KEN AYPWPYG	15	8.279	KEN-box
>O88445	Aurkc	KM
36-38	RVYLARL KEN HFIVALK	10.682	8.279	KEN-box
>Q9Z1S0	Bub1b	K
19-21	GAEWELS KEN IQPLRHG	24.045	8.279	KEN-box
>O08901	Bub1	K
522-524	PIFEDGN KEN YGLPQPK	12.659	8.279	KEN-box
611-613	LVQIPED KEN VVATQYT	15.318	8.279	KEN-box
628-630	HMALDSC KEN IVDLSKG	12.614	8.279	KEN-box
>Q9JJ66	Cdc20	C
97-99	VASFLLS KEN QPEDRGT	23.727	8.279	KEN-box
>P49452	Cenpc1	K
513-515	SVDRNPS KEN NSPVVYP	13.273	8.279	KEN-box
>Q6RT24	Cenpe	K
1069-1071	EQLKMDL KEN IEMSIEN	12.659	8.279	KEN-box
1734-1736	KKITLVT KEN DSLKIMD	9.273	8.279	KEN-box
2126-2128	NLKSTIQ KEN KSIGLVN	15.455	8.279	KEN-box
>Q569L8	Cenpj	C
558-560	IWEREKE KEN LELDEFL	9.591	8.279	KEN-box
1032-1034	SQIEMLV KEN TDLREEI	10.023	8.279	KEN-box
>A2AM05	Cntln	C
713-715	EESKRLK KEN DFLKSHL	11.182	8.279	KEN-box
1380-1382	EAVLEKI KEN KKLTEGY	9.864	8.279	KEN-box
>Q6P5D4	Cep135	C
80-82	LENTRLN KEN NELYLEL	12.409	8.279	KEN-box
>Q8BKN5	Tubgcp5	C
622-624	VNEDQTT KEN LIKMQSI	8.977	8.279	KEN-box
>Q02111	Prkcq	CK
527-529	IADFGMC KEN MLGDAKT	10.614	8.279	KEN-box
>P48964	Cdc25a	C
139-141	LIDQDKN KEN EAFEPKK	16.273	8.279	KEN-box
>Q6ZQ12	Nlp	C
494-496	EKLTLAL KEN SRLQKEI	12.523	8.279	KEN-box
>Q61043	Nin	C
1074-1076	RAHEHAV KEN AKMATEI	12.477	8.279	KEN-box
>Q80UF4	Sdccag8	C
87-89	LLRQQTN KEN ETSPPRR	10.023	8.279	KEN-box
>Q7TSY8	Sgol2	K
868-870	GEINSNK KEN YDPIQDP	9.386	8.279	KEN-box
>Q9CUU3	Sycp2	K
431-433	ESQPSPV KEN LIHLKEK	11.205	8.279	KEN-box
>Q9DAJ2	Tekt1	C
379-381	LQEEIQV KEN TIYIDQV	14.295	8.279	KEN-box
>A3KGV1	null	C
569-571	AQLERCD KEN KMLKDEM	8.682	8.279	KEN-box
657-659	EKHQASQ KEN KQLSQKV	13.545	8.279	KEN-box
>A2AL36	null	C
2206-2208	LRELESL KEN FPFTTKE	9.864	8.279	KEN-box
>Q80Y35	Numa1	C
1625-1627	QDLEELQ KEN KELRSEA	11.659	8.279	KEN-box
>Q8C0X4	Cenpf	K
462-464	RSSEEMK KEN SLIRSQS	9.773	8.279	KEN-box

(5) HS-MCK.amd.KEN-box.txt: results for human (H. sapiens)
Position	Peptide	Score	Cutoff	Type
>Q99996	AKAP9	CM
774-776	LEKQMKE KEN DLQEKFA	10.341	8.279	KEN-box
1239-1241	CEVNAED KEN SGDYISE	9.045	8.279	KEN-box
1480-1482	LSRISGG KEN TASSKQA	15.409	8.279	KEN-box
>P25054	APC	CK
1885-1887	KAELRKA KEN KESEAKV	11.114	8.279	KEN-box
1982-1984	IDQENNN KEN EPIKETE	16.159	8.279	KEN-box
2602-2604	ISGTKQS KEN QVSAKGT	20.341	8.279	KEN-box
2616-2618	KGTWRKI KEN EFSPTNS	9.477	8.279	KEN-box
>Q13315	ATM	C
342-344	GFRNIAV KEN LIELMAD	9.886	8.279	KEN-box
>P46100	ATRX	K
2359-2361	DIISAVW KEN MNLSEAQ	9.614	8.279	KEN-box
>Q96GD4	AURKB	KM
4-6	****MAQ KEN SYPWPYG	12.795	8.279	KEN-box
>P38398	BRCA1	CM
110-112	NSYNFAK KEN NSPEHLK	15.159	8.279	KEN-box
>O60566	BUB1B	K
26-28	GDEWELS KEN VQPLRQG	23.909	8.279	KEN-box
>O43683	BUB1	K
535-537	HVFEDGN KEN YGLPQPK	13.636	8.279	KEN-box
625-627	SVHILED KEN VVAKQCT	14.182	8.279	KEN-box
>Q8NG31	CASC5	K
262-264	AFPDVPD KEN FEIPIYS	12.25	8.279	KEN-box
1534-1536	AACKKEL KEN IQTTNYN	8.659	8.279	KEN-box
>Q14511	NEDD9	C
650-652	QQKELLE KEN IMKQNKM	10.705	8.279	KEN-box
>Q12834	CDC20	CK
97-99	VASFLLS KEN QPENSQT	26.659	8.279	KEN-box
>P30260	CDC27	CK
390-392	TSDSSTT KEN SKKLKMK	14.295	8.279	KEN-box
>Q03188	CENPC1	K
784-786	ISSKRKA KEN IGKVNKK	12.25	8.279	KEN-box
>Q02224	CENPE	KM
1074-1076	EQLKTDL KEN IEMTIEN	10.455	8.279	KEN-box
1462-1464	QSESDQL KEN IKEIVAK	11.205	8.279	KEN-box
1610-1612	QIERDQL KEN TKEIVAK	12.727	8.279	KEN-box
2291-2293	KLKNGIQ KEN DRICQVN	9.364	8.279	KEN-box
>P49454	CENPF	CMK
3125-3127	LSPLSLG KEN LAESSKP	17	8.279	KEN-box
>Q92674	CENPI	K
211-213	LLYLLTK KEN VKPFRVR	13.545	8.279	KEN-box
>Q71F23	MLF1IP	K
197-199	SAQPSVE KEN LAIESQS	15.068	8.279	KEN-box
>Q96SN8	CDK5RAP2	CM
72-74	NQITELK KEN FNLKLRI	13.068	8.279	KEN-box
1066-1068	LASLPSC KEN PEDVLSP	13.727	8.279	KEN-box
1475-1477	KGSRDKQ KEN DKLRESL	8.5	8.279	KEN-box
>Q14008	CKAP5	CK
1843-1845	IFKKIGS KEN TKEGLAE	13.477	8.279	KEN-box
>P30622	CLIP1	KM
600-602	TATEKLS KEN ESLKSKL	12.295	8.279	KEN-box
706-708	LMKVIKE KEN SLEAIRS	14.75	8.279	KEN-box
1295-1297	KNLELQL KEN KRQLSSS	10.795	8.279	KEN-box
>Q9NXG0	CNTLN	C
720-722	EGNKKLM KEN DFLKSLL	8.864	8.279	KEN-box
755-757	KGSKDVE KEN TELQVKI	18.341	8.279	KEN-box
>O43303	CEP110	C
597-599	LDIDGLQ KEN CPYVITS	12.386	8.279	KEN-box
>Q9H9Q2	COPS7B	C
199-201	VLRANQY KEN HNRTQQQ	10.455	8.279	KEN-box
>Q1MSJ5	CSPP1	CM
88-90	KILISMA KEN IPPNSQQ	14.773	8.279	KEN-box
>Q9NQC7	CYLD	M
479-481	VGSLAEV KEN PPFYGVI	10.364	8.279	KEN-box
>O60879	DIAPH2	K
368-370	MLPDLKE KEN DELDIQL	12.045	8.279	KEN-box
>Q9NRI5	DISC1	C
665-667	TAYETSV KEN TMKYMET	12.5	8.279	KEN-box
>Q15398	DLGAP5	K
32-34	HRKSLSQ KEN RHKEYER	8.977	8.279	KEN-box
>P26358	DNMT1	K
644-646	EKDDRED KEN AFKRRRC	14.864	8.279	KEN-box
>Q9NZJ0	DTL	CM
652-654	EGSEMVG KEN SSPENKN	11.591	8.279	KEN-box
>Q5VYK3	ECM29	C
1626-1628	AVLKECS KEN VKYKIVA	9	8.279	KEN-box
>Q9H8V3	ECT2	M
31-33	SKVTEIS KEN LLIGSTS	9.977	8.279	KEN-box
749-751	MTSDELP KEN WLKMLCR	13.977	8.279	KEN-box
>Q2NKX8	ERCC6L	K
576-578	RVYRIGQ KEN VVVYRLI	13.455	8.279	KEN-box
>Q96RT8	TUBGCP5	C
622-624	LTEQQAT KEN LMKMQSI	8.432	8.279	KEN-box
>O75496	GMNN	C
13-15	KQKQEEI KEN IKNSSVP	14.068	8.279	KEN-box
91-93	ESFDLMI KEN PSSQYWK	11.045	8.279	KEN-box
115-117	KALYEAL KEN EKLHKEI	11.091	8.279	KEN-box
>Q13439	GOLGA4	C
909-911	TKQILVE KEN MILQMRE	10.75	8.279	KEN-box
1148-1150	VDLNKSL KEN TFLQEQL	9.227	8.279	KEN-box
1302-1304	ATHQLEE KEN QIKSMKA	10.409	8.279	KEN-box
>P07900	HSP90AA1	C
485-487	KDYCTRM KEN QKHIYYI	10.864	8.279	KEN-box
>P54652	HSPA2	C
500-502	AADKSTG KEN KITITND	9.068	8.279	KEN-box
>P11142	HSPA8	C
497-499	AVDKSTG KEN KITITND	10.705	8.279	KEN-box
>P05556	ITGB1	M
518-520	DMDAYCR KEN SSEICSN	8.341	8.279	KEN-box
>Q8NI77	KIF18A	K
448-450	LKLEMLL KEN ELKSFYQ	8.773	8.279	KEN-box
>P52732	KIF11	CK
1022-1024	KKSHGKD KEN RGINTLE	11.659	8.279	KEN-box
>Q14807	KIF22	K
504-506	LAQKAEE KEN HCPTMLR	14.318	8.279	KEN-box
>Q02241	KIF23	M
536-538	FDNAVLS KEN HMQGKLN	10.614	8.279	KEN-box
>O95239	KIF4A	M
460-462	TLEDQEL KEN VEIICNL	14.023	8.279	KEN-box
>P33176	KIF5B	M
885-887	ESALKEA KEN ASRDRKR	9.636	8.279	KEN-box
>Q2M2Z5	NCRNA00153	C
549-551	GCGDKSK KEN VAADIPI	10.523	8.279	KEN-box
>P50748	KNTC1	K
713-715	LALSDFE KEN TTTIVFR	9.386	8.279	KEN-box
>P05771	PRKCB	C
489-491	IADFGMC KEN IWDGVTT	9.5	8.279	KEN-box
>Q04759	PRKCQ	C
527-529	IADFGMC KEN MLGDAKT	10.614	8.279	KEN-box
>Q86VQ0	LCA5	C
131-133	VKLAELL KEN KSLKRLQ	11.75	8.279	KEN-box
>Q9UHB6	LIMA1	M
306-308	KIHKMEQ KEN VPPGPEV	17.341	8.279	KEN-box
>Q9C099	LRRCC1	C
681-683	ALIWAQR KEN ESSSLIK	10.614	8.279	KEN-box
>P11137	MAP2	C
71-73	QGTYSNT KEN GINGELT	13.477	8.279	KEN-box
>P27816	MAP4	CM
374-376	SKDMGPP KEN KKETERA	13.318	8.279	KEN-box
400-402	SKDMGPP KEN KIVPAKD	12.045	8.279	KEN-box
>Q49MG5	MAP9	C
286-288	SLKSDEN KEN SFSADHV	16.795	8.279	KEN-box
>Q8NEM0	MCPH1	C
599-601	METSTEE KEN LPGGYSG	17.477	8.279	KEN-box
>P45983	MAPK8	C
203-205	VILGMGY KEN VDLWSVG	11.705	8.279	KEN-box
>P45984	MAPK9	C
203-205	VILGMGY KEN VDIWSVG	17.659	8.279	KEN-box
>P53779	MAPK10	C
241-243	VILGMGY KEN VDIWSVG	15.818	8.279	KEN-box
>P30305	CDC25B	C
192-194	ASSSGED KEN DGFVFKM	17.75	8.279	KEN-box
>P30307	CDC25C	C
151-153	MCSSSAN KEN DNGNLVD	18.318	8.279	KEN-box
>P51955	NEK2	CMK
391-393	VHFSGES KEN IMRSENS	21.932	8.279	KEN-box
>Q8N4C6	NIN	C
1079-1081	RAHEQAV KEN VKMATEI	12.136	8.279	KEN-box
>Q14980	NUMA1	CM
1643-1645	RSLEQLQ KEN KELRAEA	8.5	8.279	KEN-box
>Q5BJF6	ODF2	C
569-571	AQLERCD KEN KILKDEM	8.386	8.279	KEN-box
657-659	EKHQASQ KEN KQLSLKV	12.295	8.279	KEN-box
>Q86W56	PARG	C
99-101	ESESLDS KEN NNTRIES	13.364	8.279	KEN-box
>O95613	PCNT	C
2644-2646	LRSMLSS KEN ELKAALQ	16.341	8.279	KEN-box
>P19174	PLCG1	C
1215-1217	KIDIFPA KEN GDLSPFS	10.864	8.279	KEN-box
>O43663	PRC1	M
546-548	TGRHGAN KEN LELNGSI	11.045	8.279	KEN-box
>Q12923	PTPN13	CM
1072-1074	SSSQVPL KEN DVLHKRW	12.273	8.279	KEN-box
2235-2237	QCLIGQT KEN RRKNRYK	10.386	8.279	KEN-box
>Q5TB80	KIAA1009	C
216-218	KDEEMPS KEN SKSEKIS	18.273	8.279	KEN-box
747-749	KNEERMF KEN QSLFSEV	10.182	8.279	KEN-box
1302-1304	LEELREA KEN HTPEMKH	8.818	8.279	KEN-box
>O75116	ROCK2	C
1061-1063	TDVRRKE KEN RKLHMEL	10.136	8.279	KEN-box
>Q6UVJ0	SASS6	C
589-591	SMPCSTD KEN GENVGLE	8.886	8.279	KEN-box
>Q5FBB7	SGOL1	CK
310-312	SKRMSKY KEN KSENKKT	22.705	8.279	KEN-box
>Q562F6	SGOL2	K
1115-1117	TVSEQAD KEN NLENEKM	10.068	8.279	KEN-box
1173-1175	SGKNVII KEN FALECSP	9.455	8.279	KEN-box
>Q8IX90	RAMA1	K
410-412	NIRDVSN KEN *******	18.455	8.279	KEN-box
>P63208	SKP1	CK
155-157	EEEAQVR KEN QWCEEK*	12.5	8.279	KEN-box
>Q14683	SMC1A	CK
302-304	RPQYIKA KEN TSHKIKK	9.409	8.279	KEN-box
>P40763	STAT3	C
551-553	ITWAKFC KEN MAGKGFS	8.659	8.279	KEN-box
>O14965	AURKA	CK
5-7	***MDRS KEN CISGPVK	11.091	8.279	KEN-box
>O76070	SNCG	CM
45-47	MYVGAKT KEN VVQSVTS	21.705	8.279	KEN-box
>Q9Y6A5	TACC3	C
41-43	SVLRVSQ KEN VPPKNLA	10.682	8.279	KEN-box
100-102	SHPVWTQ KEN QQLIKEV	14.75	8.279	KEN-box
819-821	KTVEQKT KEN EELTRIC	11.795	8.279	KEN-box
>Q12888	TP53BP1	K
54-56	LPNLQTH KEN PVLDVVS	18.295	8.279	KEN-box
1136-1138	KEGRSTN KEN PSKALIE	12.773	8.279	KEN-box
>P09493	TPM1	M
15-17	MQMLKLD KEN ALDRAEQ	13.5	8.279	KEN-box
>Q9ULW0	TPX2	M
87-89	TYYKEAE KEN LVEQSIP	14.227	8.279	KEN-box
>Q92574	TSC1	C
30-32	DDVTAVF KEN LNSDRGP	10.659	8.279	KEN-box
>Q9UJT2	TSKS	C
193-195	EGYCIQL KEN CWKVTRS	11.818	8.279	KEN-box
>Q9UN37	VPS4A	M
86-88	KHGKKPV KEN QSEGKGS	10.273	8.279	KEN-box
>Q14191	WRN	C
384-386	GVEDNKL KEN MERACLM	11.364	8.279	KEN-box
>Q5VU43	null	C
17-19	QHLNDLK KEN FSLKLRI	12.932	8.279	KEN-box
>O15078	null	C
276-278	NVIDQLK KEN DHYQLQV	9.136	8.279	KEN-box
1461-1463	EIALRKI KEN IRIILET	13.273	8.279	KEN-box
2063-2065	QREQELQ KEN LKLSSEN	9.136	8.279	KEN-box
>Q66GT8	null	C
72-74	NQITELK KEN FNLKLRI	13.068	8.279	KEN-box
1066-1068	LASLPSC KEN PEDVLSP	13.727	8.279	KEN-box
1475-1477	KGSRDKQ KEN DKLRESL	8.5	8.279	KEN-box
>Q9Y2I6	null	C
495-497	EKLTLAL KEN SRLQKEI	12.841	8.279	KEN-box
>Q1MSJ5	CSPP1	CM
88-90	KILISMA KEN IPPNSQQ	14.773	8.279	KEN-box
>Q5VT06	null	C
697-699	QPSGESD KEN KVQERPP	10.068	8.279	KEN-box
1558-1560	SPSVPSC KEN EKKLNGE	8.386	8.279	KEN-box
2664-2666	VDSQISS KEN KDLISDA	16.364	8.279	KEN-box
>Q95KL6	null	C
435-437	KTVEQKV KEN EELTRIC	10.932	8.279	KEN-box
>Q14BN4	null	C
436-438	VEETKLS KEN QTRAKES	22.114	8.279	KEN-box
>P51955	NEK2	CMK
391-393	VHFSGES KEN IMRSENS	21.932	8.279	KEN-box
>Q96Q89	null	M
1767-1769	LSNVEAS KEN VSQPKRA	17	8.279	KEN-box
>Q5TB80	KIAA1009	C
216-218	KDEEMPS KEN SKSEKIS	18.273	8.279	KEN-box
747-749	KNEERMF KEN QSLFSEV	10.182	8.279	KEN-box
1302-1304	LEELREA KEN HTPEMKH	8.818	8.279	KEN-box
