# Supplementary material for: GPS-ARM: Computational Analysis of the APC/C Recognition Motif by Predicting D-Boxes and KEN-Boxes
Source: PLoS One. 2012 Mar 29;7(3):e34370. doi: 10.1371/journal.pone.0034370 (PMC3315528; doi:10.1371/journal.pone.0034370)
Supplement: Table S2 — The top 15 most enriched biological processes, molecular functions and cellular components of the D-box proteins in H. sapiens. (XLS) [file pone.0034370.s004.xls]

## Sheet: Table S2
Table S2 - The top 15 most enriched biological processes, molecular functions and cellular components of the D-box proteins in H. sapiens.
Description of GO term	D-box		Proteome		E-ratio	p-value
	Num.	Per.	Num.	Per.
The top 15 most enriched biological processes
Regulation of small GTPase mediated signal transduction (GO:0051056)	70	0.0202	169	0.0092	2.18	1.19e-11
Protein phosphorylation (GO:0006468)	116	0.0334	371	0.0203	1.65	7.27e-09
Regulation of Rho protein signal transduction (GO:0035023)	35	0.0101	72	0.0039	2.56	1.2e-08
Microtubule-based movement (GO:0007018)	39	0.0112	93	0.0051	2.21	2.74e-07
Axon guidance (GO:0007411)	93	0.0268	303	0.0166	1.62	5.54e-07
Intracellular signal transduction (GO:0035556)	82	0.0236	269	0.0147	1.61	3.4e-06
G2/M transition of mitotic cell cycle (GO:0000086)	41	0.0118	110	0.006	1.96	5.28e-06
Mitotic cell cycle (GO:0000278)	90	0.0259	306	0.0167	1.55	5.95e-06
Intracellular protein kinase cascade (GO:0007243)	35	0.0101	89	0.0049	2.07	6.38e-06
Cell adhesion (GO:0007155)	141	0.0406	546	0.0299	1.36	4.11e-05
Positive regulation of Rho GTPase activity (GO:0032321)	13	0.0037	23	0.0013	2.98	6.84e-05
Peptidyl-serine phosphorylation (GO:0018105)	20	0.0058	45	0.0025	2.34	8.14e-05
Mitotic metaphase/anaphase transition (GO:0007091)	9	0.0026	13	0.0007	3.65	0.000108
Nerve growth factor receptor signaling pathway (GO:0048011)	63	0.0182	215	0.0118	1.54	0.000156
Regulation of glucose transport (GO:0010827)	15	0.0043	31	0.0017	2.55	0.000198
The top 15 most enriched molecular functions
ATP binding (GO:0005524)	460	0.1326	1501	0.0821	1.61	4.46e-30
Nucleotide binding (GO:0000166)	523	0.1508	2002	0.1096	1.38	5.17e-17
Protein binding (GO:0005515)	994	0.2865	4250	0.2326	1.23	1.36e-16
Protein serine/threonine kinase activity (GO:0004674)	125	0.036	346	0.0189	1.9	3.08e-14
GTPase activator activity (GO:0005096)	76	0.0219	185	0.0101	2.16	2.6e-12
Microtubule motor activity (GO:0003777)	38	0.011	72	0.0039	2.78	1.32e-10
Rho guanyl-nucleotide exchange factor activity (GO:0005089)	33	0.0095	67	0.0037	2.59	2.06e-08
Actin binding (GO:0003779)	94	0.0271	289	0.0158	1.71	2.33e-08
Protein kinase activity (GO:0004672)	65	0.0187	187	0.0102	1.83	2.29e-07
ATPase activity (GO:0016887)	52	0.015	142	0.0078	1.93	5.84e-07
Helicase activity (GO:0004386)	44	0.0127	117	0.0064	1.98	1.84e-06
Calmodulin binding (GO:0005516)	51	0.0147	146	0.008	1.84	3.73e-06
Guanyl-nucleotide exchange factor activity (GO:0005085)	48	0.0138	135	0.0074	1.87	4.07e-06
Magnesium ion binding (GO:0000287)	57	0.0164	174	0.0095	1.73	9.94e-06
Nucleoside-triphosphatase activity (GO:0017111)	24	0.0069	57	0.0031	2.22	4.82e-05
The top 15 most enriched cellular components
Cytoskeleton (GO:0005856)	266	0.0767	801	0.0438	1.75	8.92e-23
Cytoplasm (GO:0005737)	1181	0.3404	5072	0.2776	1.23	8.86e-20
Centrosome (GO:0005813)	115	0.0332	283	0.0155	2.14	1.76e-17
Nucleus (GO:0005634)	1155	0.3329	5331	0.2917	1.14	2.37e-09
Cilium axoneme (GO:0035085)	24	0.0069	46	0.0025	2.75	4.44e-07
Centriole (GO:0005814)	24	0.0069	46	0.0025	2.75	4.44e-07
Microtubule (GO:0005874)	80	0.0231	254	0.0139	1.66	1.09e-06
Nucleolus (GO:0005730)	271	0.0781	1116	0.0611	1.28	3.55e-06
Cilium (GO:0005929)	43	0.0124	118	0.0065	1.92	6.18e-06
Spindle pole (GO:0000922)	27	0.0078	70	0.0038	2.03	0.000104
Myofibril (GO:0030016)	13	0.0037	24	0.0013	2.85	0.000123
Axonemal dynein complex (GO:0005858)	8	0.0023	12	0.0007	3.51	0.000398
Myosin filament (GO:0032982)	9	0.0026	15	0.0008	3.16	0.000521
Nuclear inner membrane (GO:0005637)	13	0.0037	27	0.0015	2.54	0.00056
Nuclear speck (GO:0016607)	40	0.0115	128	0.007	1.65	0.000585
