# Supplementary material for: GPS-ARM: Computational Analysis of the APC/C Recognition Motif by Predicting D-Boxes and KEN-Boxes
Source: PLoS One. 2012 Mar 29;7(3):e34370. doi: 10.1371/journal.pone.0034370 (PMC3315528; doi:10.1371/journal.pone.0034370)
Supplement: Table S4 — The top 15 most enriched biological processes, molecular functions and cellular components of newly predicted D-box proteins in H. sapiens. The proteins in the training data set were excluded. (XLS) [file pone.0034370.s006.xls]

## Sheet: Table S4
Table S4 – The top 15 most enriched biological processes, molecular functions and cellular components of newly predicted D-box proteins in H. sapiens. The proteins in the training data set were excluded.
Description of GO term	D-box		Proteome		E-ratio	p-value
	Num.	Per.	Num.	Per.
The top 15 most enriched biological processes
Regulation of small GTPase mediated signal transduction (GO:0051056)	70	0.020331	169	0.009249	2.19829	8.29e-12
Regulation of Rho protein signal transduction (GO:0035023)	35	0.010166	72	0.00394	2.57993	9.77e-09
Protein phosphorylation (GO:0006468)	112	0.03253	371	0.020303	1.6022	7.03e-08
Microtubule-based movement (GO:0007018)	39	0.011327	93	0.005089	2.22564	2.23e-07
Axon guidance (GO:0007411)	93	0.027011	303	0.016582	1.62897	3.91e-07
Intracellular signal transduction (GO:0035556)	82	0.023816	269	0.014721	1.61784	2.51e-06
Intracellular protein kinase cascade (GO:0007243)	35	0.010166	89	0.004871	2.08714	5.36e-06
Cell adhesion (GO:0007155)	141	0.040953	546	0.02988	1.37056	2.81e-05
Positive regulation of Rho GTPase activity (GO:0032321)	13	0.003776	23	0.001259	2.99977	6.3e-05
Nerve growth factor receptor signaling pathway (GO:0048011)	63	0.018298	215	0.011766	1.55516	0.000125
G2/M transition of mitotic cell cycle (GO:0000086)	37	0.010746	110	0.00602	1.78518	0.000158
Chromatin modification (GO:0016568)	64	0.018588	221	0.012094	1.53695	0.000161
Regulation of glucose transport (GO:0010827)	15	0.004357	31	0.001696	2.56804	0.000181
Peptidyl-serine phosphorylation (GO:0018105)	19	0.005518	45	0.002463	2.24086	0.000251
Protein localization (GO:0008104)	21	0.006099	53	0.0029	2.10289	0.000348
The top 15 most enriched molecular functions
ATP binding (GO:0005524)	454	0.131862	1501	0.082143	1.60527	4.99e-29
Nucleotide binding (GO:0000166)	516	0.149869	2002	0.109561	1.36791	3.06e-16
Protein binding (GO:0005515)	974	0.282893	4250	0.232584	1.21631	1.44e-14
GTPase activator activity (GO:0005096)	76	0.022074	185	0.010124	2.18029	1.76e-12
Protein serine/threonine kinase activity (GO:0004674)	119	0.034563	346	0.018935	1.82534	3.49e-12
Microtubule motor activity (GO:0003777)	38	0.011037	72	0.00394	2.80107	1.05e-10
Rho guanyl-nucleotide exchange factor activity (GO:0005089)	33	0.009585	67	0.003667	2.61404	1.7e-08
Actin binding (GO:0003779)	93	0.027011	289	0.015816	1.70788	3.38e-08
ATPase activity (GO:0016887)	52	0.015103	142	0.007771	1.94351	4.59e-07
Helicase activity (GO:0004386)	44	0.01278	117	0.006403	1.9959	1.49e-06
Calmodulin binding (GO:0005516)	51	0.014813	146	0.00799	1.85392	2.98e-06
Guanyl-nucleotide exchange factor activity (GO:0005085)	48	0.013941	135	0.007388	1.88704	3.27e-06
Protein kinase activity (GO:0004672)	61	0.017717	187	0.010234	1.73126	4.49e-06
Magnesium ion binding (GO:0000287)	57	0.016555	174	0.009522	1.7386	7.87e-06
Nucleoside-triphosphatase activity (GO:0017111)	24	0.006971	57	0.003119	2.23465	4.24e-05
The top 15 most enriched cellular components
Cytoskeleton (GO:0005856)	257	0.074644	801	0.043835	1.70284	3.32e-20
Centrosome (GO:0005813)	110	0.031949	283	0.015487	2.0629	2.11e-15
Cilium axoneme (GO:0035085)	24	0.006971	46	0.002517	2.76902	3.84e-07
Centriole (GO:0005814)	24	0.006971	46	0.002517	2.76902	3.84e-07
Cilium (GO:0005929)	43	0.012489	118	0.006458	1.93401	5.07e-06
Myofibril (GO:0030016)	13	0.003776	24	0.001313	2.87478	0.000114
Axonemal dynein complex (GO:0005858)	8	0.002324	12	0.000657	3.53819	0.000377
Myosin filament (GO:0032982)	9	0.002614	15	0.000821	3.18437	0.000492
Nuclear inner membrane (GO:0005637)	13	0.003776	27	0.001478	2.55536	0.000519
Virion (GO:0019012)	11	0.003195	21	0.001149	2.78001	0.000567
Viral envelope (GO:0019031)	8	0.002324	13	0.000711	3.26602	0.000818
Basement membrane (GO:0005604)	24	0.006971	68	0.003721	1.87316	0.000997
Myosin complex (GO:0016459)	16	0.004647	39	0.002134	2.17735	0.00111
Meiotic cohesin complex (GO:0030893)	5	0.001452	6	0.000328	4.42274	0.0012
Spectrin (GO:0008091)	6	0.001743	9	0.000493	3.53819	0.00221
