# Supplementary material for: GPS-ARM: Computational Analysis of the APC/C Recognition Motif by Predicting D-Boxes and KEN-Boxes
Source: PLoS One. 2012 Mar 29;7(3):e34370. doi: 10.1371/journal.pone.0034370 (PMC3315528; doi:10.1371/journal.pone.0034370)
Supplement: Table S5 — The top 15 most enriched biological processes, molecular functions and cellular components of newly predicted KEN-box proteins in H. sapiens. The proteins in the training data set were excluded. (XLS) [file pone.0034370.s007.xls]

## Sheet: Table S5
Table S5 – The top 15 most enriched biological processes, molecular functions and cellular components of newly predicted KEN-box proteins in H. sapiens. The proteins in the training data set were excluded.
Description of GO term	KEN-box		Proteome		E-ratio	p-value
	Num.	Per.	Num.	Per.
The top 15 most enriched biological processes
Cell cycle (GO:0007049)	64	0.051159	416	0.022766	2.24719	7.98e-10
Microtubule-based movement (GO:0007018)	23	0.018385	93	0.005089	3.61241	4.84e-08
Flavonoid metabolic process (GO:0009812)	8	0.006395	11	0.000602	10.6231	6.47e-08
Golgi to plasma membrane protein transport (GO:0043001)	6	0.004796	7	0.000383	12.52	6.71e-07
Flavone metabolic process (GO:0051552)	5	0.003997	5	0.000274	14.6067	1.49e-06
Sulfation (GO:0051923)	6	0.004796	8	0.000438	10.955	2.53e-06
Cell adhesion (GO:0007155)	64	0.051159	546	0.02988	1.71214	1.68e-05
Axon guidance (GO:0007411)	40	0.031974	303	0.016582	1.92828	4.92e-05
M phase of mitotic cell cycle (GO:0000087)	18	0.014388	93	0.005089	2.82711	5.14e-05
Homophilic cell adhesion (GO:0007156)	23	0.018385	139	0.007607	2.41694	6.83e-05
Protein targeting to lysosome (GO:0006622)	5	0.003997	8	0.000438	9.1292	7.02e-05
Integrin-mediated signaling pathway (GO:0007229)	13	0.010392	56	0.003065	3.39084	8.06e-05
Regulation of small GTPase mediated signal transduction (GO:0051056)	26	0.020783	169	0.009249	2.24719	8.42e-05
Mitotic sister chromatid cohesion (GO:0007064)	4	0.003197	5	0.000274	11.6854	0.000103
Cell division (GO:0051301)	35	0.027978	267	0.014612	1.91474	0.000163
The top 15 most enriched molecular functions
Glucuronosyltransferase activity (GO:0015020)	18	0.014388	23	0.001259	11.4313	2.35e-17
ATP binding (GO:0005524)	174	0.139089	1501	0.082143	1.69325	1.39e-12
Retinoic acid binding (GO:0001972)	12	0.009592	18	0.000985	9.73781	1.27e-10
Nucleotide binding (GO:0000166)	206	0.164668	2002	0.109561	1.50299	6.39e-10
Microtubule motor activity (GO:0003777)	22	0.017586	72	0.00394	4.46316	1.3e-09
Actin binding (GO:0003779)	49	0.039169	289	0.015816	2.47657	3.13e-09
Protein binding (GO:0005515)	371	0.296563	4250	0.232584	1.27508	3.77e-08
Motor activity (GO:0003774)	16	0.01279	54	0.002955	4.32792	3.72e-07
Nucleic acid binding (GO:0003676)	48	0.038369	331	0.018114	2.11819	6.31e-07
Aryl sulfotransferase activity (GO:0004062)	5	0.003997	5	0.000274	14.6067	1.49e-06
Helicase activity (GO:0004386)	21	0.016787	117	0.006403	2.62172	4.12e-05
Nucleoside-triphosphatase activity (GO:0017111)	13	0.010392	57	0.003119	3.33136	9.8e-05
Y-form DNA binding (GO:0000403)	4	0.003197	5	0.000274	11.6854	0.000103
Flavonol 3-sulfotransferase activity (GO:0047894)	3	0.002398	3	0.000164	14.6067	0.00032
Calmodulin binding (GO:0005516)	22	0.017586	146	0.00799	2.20101	0.000386
The top 15 most enriched cellular components
Cytoskeleton (GO:0005856)	120	0.095923	801	0.043835	2.18827	1.59e-16
Viral capsid (GO:0019028)	12	0.009592	14	0.000766	12.52	8.07e-13
Cytoplasm (GO:0005737)	447	0.357314	5072	0.277568	1.2873	1.1e-10
Nucleus (GO:0005634)	461	0.368505	5331	0.291742	1.26312	8e-10
Microtubule (GO:0005874)	46	0.036771	254	0.0139	2.64531	1.09e-09
Centrosome (GO:0005813)	48	0.038369	283	0.015487	2.47746	4.47e-09
Spindle (GO:0005819)	21	0.016787	99	0.005418	3.09839	2.76e-06
Cilium axoneme (GO:0035085)	13	0.010392	46	0.002517	4.12798	8.24e-06
Intermediate filament cytoskeleton (GO:0045111)	9	0.007194	34	0.001861	3.86648	0.000352
Integrin complex (GO:0008305)	8	0.006395	28	0.001532	4.17335	0.000426
Spindle microtubule (GO:0005876)	8	0.006395	29	0.001587	4.02944	0.000553
Trans-Golgi network (GO:0005802)	12	0.009592	61	0.003338	2.87345	0.000763
Cytosol (GO:0005829)	181	0.144684	2130	0.116565	1.24123	0.00102
Cilium (GO:0005929)	18	0.014388	118	0.006458	2.22814	0.00109
Chromosome (GO:0005694)	32	0.02558	264	0.014448	1.77051	0.00119
