# Supplementary material for: GPS-ARM: Computational Analysis of the APC/C Recognition Motif by Predicting D-Boxes and KEN-Boxes
Source: PLoS One. 2012 Mar 29;7(3):e34370. doi: 10.1371/journal.pone.0034370 (PMC3315528; doi:10.1371/journal.pone.0034370)
Supplement: Table S6 — Statistical comparison of the GO terms for the substrates between the predicted KEN-box and D-box proteins in the human proteome. Yates' Chi-square (χ2) test was performed (p-value<0.05) [32]. The entries with the grey background indicate the Enrichment_ratio ≤1. (XLS) [file pone.0034370.s008.xls]

## Sheet: Table S4
Table S6 – Statistical comparison of the GO terms for the substrates between the predicted KEN-box and D-box proteins in the human proteome. Yates’ Chi-square (χ2) test was performed (p-value < 0.05) [28]. The entries with the grey background indicate the Enrichment_ratio ≤ 1.
Description of GO term	KEN-box		D-box		E-ratio	X2	p-value
	Num.	Per.	Num.	Per.
The most different biological processes
Cell cycle (GO:0007049)	71	0.0556	103	0.0297	1.87	17.06	3.63e-05
Cell division (GO:0051301)	50	0.0392	69	0.0199	1.97	13.43	0.000248
Metabolic process (GO:0008152)	26	0.0204	29	0.0084	2.44	10.73	0.00105
M phase of mitotic cell cycle (GO:0000087)	26	0.0204	31	0.0089	2.28	9.35	0.00224
Mitotic cell cycle (GO:0000278)	54	0.0423	90	0.0259	1.63	7.95	0.0048
Xenobiotic metabolic process (GO:0006805)	22	0.0172	27	0.0078	2.22	7.27	0.00703
Mitosis (GO:0007067)	33	0.0259	54	0.0156	1.66	4.94	0.0263
Integrin-mediated signaling pathway (GO:0007229)	13	0.0102	15	0.0043	2.36	4.51	0.0336
Homophilic cell adhesion (GO:0007156)	23	0.018	35	0.0101	1.79	4.23	0.0397
Steroid metabolic process (GO:0008202)	11	0.0086	12	0.0035	2.49	4.14	0.0419
RNA splicing (GO:0008380)	28	0.0219	46	0.0133	1.65	4.03	0.0446
Cytokinesis (GO:0000910)	12	0.0094	14	0.004	2.33	4	0.0456
Intracellular protein kinase cascade (GO:0007243)	3	0.0024	35	0.0101	0.23	6.09	0.0136
Transmembrane transport (GO:0055085)	36	0.0282	151	0.0435	0.65	5.38	0.0203
Transport (GO:0006810)	28	0.0219	120	0.0346	0.63	4.53	0.0333
Transforming growth factor beta receptor signaling pathway (GO:0007179)	1	0.0008	20	0.0058	0.14	4.18	0.0408
Spermatogenesis (GO:0007283)	15	0.0118	73	0.021	0.56	3.93	0.0476
The most different molecular functions
Glucuronosyltransferase activity (GO:0015020)	18	0.0141	4	0.0012	12.23	31.17	2.37e-08
Nucleic acid binding (GO:0003676)	48	0.0376	62	0.0179	2.1	15.2	9.67e-05
Protein homodimerization activity (GO:0042803)	51	0.04	86	0.0248	1.61	7.13	0.00757
Flavin adenine dinucleotide binding (GO:0050660)	11	0.0086	11	0.0032	2.72	4.88	0.0272
DNA binding (GO:0003677)	151	0.1183	338	0.0974	1.21	4.19	0.0407
Receptor activity (GO:0004872)	54	0.0423	214	0.0617	0.69	6.21	0.0127
G-protein coupled receptor activity (GO:0004930)	12	0.0094	70	0.0202	0.47	5.76	0.0164
Signal transducer activity (GO:0004871)	32	0.0251	136	0.0392	0.64	5.04	0.0247
Sequence-specific enhancer binding RNA polymerase II transcription factor activity (GO:0003705)	2	0.0016	25	0.0072	0.22	4.29	0.0382
The most different cellular components
Spindle (GO:0005819)	28	0.0219	27	0.0078	2.82	15.11	0.000101
Microtubule (GO:0005874)	50	0.0392	80	0.0231	1.7	8.51	0.00354
Nucleus (GO:0005634)	480	0.3762	1155	0.3329	1.13	7.53	0.00607
Cytoskeleton (GO:0005856)	130	0.1019	266	0.0767	1.33	7.42	0.00645
Trans-Golgi network (GO:0005802)	12	0.0094	12	0.0035	2.72	5.42	0.0199
Cytosol (GO:0005829)	200	0.1567	458	0.132	1.19	4.57	0.0326
Chromosome (GO:0005694)	39	0.0306	69	0.0199	1.54	4.31	0.0379
Spindle pole (GO:0000922)	19	0.0149	27	0.0078	1.91	4.2	0.0405
Membrane (GO:0016020)	202	0.1583	659	0.19	0.83	6.08	0.0136
