# Supplementary material for: GPS-ARM: Computational Analysis of the APC/C Recognition Motif by Predicting D-Boxes and KEN-Boxes
Source: PLoS One. 2012 Mar 29;7(3):e34370. doi: 10.1371/journal.pone.0034370 (PMC3315528; doi:10.1371/journal.pone.0034370)
Supplement: Table S7 — Statistical comparison of the GO terms for newly predicted KEN-box and D-box proteins in the human proteome. The proteins in the training data set were excluded. (XLS) [file pone.0034370.s009.xls]

## Sheet: Table S7
Table S7 – Statistical comparison of the GO terms for newly predicted KEN-box and D-box proteins in the human proteome. The proteins in the training data set were excluded.
Description of GO term	KEN-box		D-box		E-ratio	X2	p-value
	Num.	Per.	Num.	Per.
The most different biological processes
Cell cycle (GO:0007049)	64	0.0511591	98	0.0284635	1.79735	13.5115	0.000237103
Metabolic process (GO:0008152)	26	0.0207834	29	0.00842289	2.46749	11.0627	0.000880823
Xenobiotic metabolic process (GO:0006805)	22	0.0175859	27	0.007842	2.24253	7.51692	0.00611222
Cell division (GO:0051301)	35	0.0279776	58	0.0168458	1.66081	5.29594	0.0213752
Cytokinesis (GO:0000910)	11	0.00879297	11	0.00319489	2.7522	5.02274	0.0250166
Integrin-mediated signaling pathway (GO:0007229)	13	0.0103917	15	0.00435667	2.38524	4.66442	0.0307937
Homophilic cell adhesion (GO:0007156)	23	0.0183853	35	0.0101656	1.80859	4.42898	0.0353335
M phase of mitotic cell cycle (GO:0000087)	18	0.0143885	25	0.00726111	1.98158	4.38027	0.0363571
Steroid metabolic process (GO:0008202)	11	0.00879297	12	0.00348533	2.52285	4.26886	0.038817
RNA splicing (GO:0008380)	28	0.0223821	46	0.0133604	1.67525	4.24935	0.0392654
Inflammatory response (GO:0006954)	18	0.0143885	26	0.00755155	1.90537	3.91213	0.0479387
Intracellular protein kinase cascade (GO:0007243)	3	0.00239808	35	0.0101656	0.235903	5.96107	0.0146252
Transmembrane transport (GO:0055085)	36	0.028777	151	0.0438571	0.656153	5.06817	0.024369
Spermatogenesis (GO:0007283)	14	0.011191	72	0.020912	0.53515	4.29574	0.0382081
Transport (GO:0006810)	28	0.0223821	120	0.0348533	0.64218	4.27425	0.0386941
The most different molecular functions
Glucuronosyltransferase activity (GO:0015020)	18	0.0143885	4	0.00116178	12.3849	31.6355	1.86001e-08
Nucleic acid binding (GO:0003676)	48	0.0383693	62	0.0180076	2.13073	15.746	7.24421e-05
Protein homodimerization activity (GO:0042803)	50	0.039968	85	0.0246878	1.61894	7.13272	0.00756899
Flavin adenine dinucleotide binding (GO:0050660)	11	0.00879297	11	0.00319489	2.7522	5.02274	0.0250166
Actin binding (GO:0003779)	49	0.0391687	93	0.0270113	1.45008	4.21787	0.0400003
Protein heterodimerization activity (GO:0046982)	27	0.0215827	45	0.01307	1.65132	3.85705	0.0495373
DNA binding (GO:0003677)	147	0.117506	335	0.0972989	1.20768	3.85006	0.0497443
Receptor activity (GO:0004872)	54	0.0431655	213	0.0618647	0.69774	5.63735	0.0175818
G-protein coupled receptor activity (GO:0004930)	12	0.00959233	70	0.0203311	0.471805	5.55537	0.0184241
Sequence-specific distal enhancer binding RNA polymerase II transcription factor activity (GO:0003705)	1	0.000799361	24	0.00697067	0.114675	5.48321	0.0191999
Signal transducer activity (GO:0004871)	32	0.0255795	136	0.0395004	0.647576	4.75736	0.0291733
The most different cellular components
Spindle (GO:0005819)	28	0.0219	27	0.0078	2.82	15.11	0.000101
Microtubule (GO:0005874)	50	0.0392	80	0.0231	1.7	8.51	0.00354
Nucleus (GO:0005634)	480	0.3762	1155	0.3329	1.13	7.53	0.00607
Cytoskeleton (GO:0005856)	130	0.1019	266	0.0767	1.33	7.42	0.00645
Chromosome (GO:0005694)	39	0.0306	69	0.0199	1.54	4.31	0.0379
Spindle pole (GO:0000922)	19	0.0149	27	0.0078	1.91	4.2	0.0405
Membrane (GO:0016020)	202	0.161471	657	0.190822	0.846186	5.09274	0.0240262
