# Supplementary material for: GPS-ARM: Computational Analysis of the APC/C Recognition Motif by Predicting D-Boxes and KEN-Boxes
Source: PLoS One. 2012 Mar 29;7(3):e34370. doi: 10.1371/journal.pone.0034370 (PMC3315528; doi:10.1371/journal.pone.0034370)
Supplement: Table S8 — From recently published papers, we collected nine D-boxes and KEN-boxes in six proteins. The data set was not used for training. The default parameters were used for the GPS-ARM. (XLS) [file pone.0034370.s010.xls]

## Sheet: Table S8
Table S8 – From recently published papers, we collected nine D-boxes and KEN-boxes in six proteins. The data set was not used for training. The default parameters were used for the GPS-ARM.
Protein	Experimently identified			GPS-ARM
	PMID	D-box	KEN-box	D-box	KEN-box
CDR2 (Q01850)	20383333	228-230; 258-261; 303-306	-	228-230; 303-306	-
NDC80 (O14777)	21199005	373-376	-	373-376	-
PAF (Q15004)	21628590	-	78-80	23-26	78-80
ECT2 (Q9H8V3)	21886810	-	780-782	-	31-33; 780-782
SP100 (P23497)	22086178	165-168	-	-	-
ZC3HC1 (Q86WB0)	22205987	314-317; 402-405	-	402-405	-
